# Supplementary material for: Explosive transitions to synchronization in networks of frequency dipoles
Source: PLoS One. 2022 Sep 20;17(9):e0274807. doi: 10.1371/journal.pone.0274807 (PMC9488809; doi:10.1371/journal.pone.0274807)
Supplement: S1 Data — This compressed file covers the data information of all pictures in the manuscript. (ZIP) [file pone.0274807.s001.zip]

Archive with 59 entries (58 files):
- Minimal data set/
- Minimal data set/Fig10a.txt
- Minimal data set/Fig10b_negative.txt
- Minimal data set/Fig10b_positive.txt
- Minimal data set/Fig10c_negative.txt
- Minimal data set/Fig10c_positive.txt
- Minimal data set/Fig10d_negative.txt
- Minimal data set/Fig10d_positive.txt
- Minimal data set/Fig11a_backward.txt
- Minimal data set/Fig11a_forward.txt
- Minimal data set/Fig11b_backward.txt
- Minimal data set/Fig11b_forward.txt
- Minimal data set/Fig12a_backward.txt
- Minimal data set/Fig12a_forward.txt
- Minimal data set/Fig12b_backward.txt
- Minimal data set/Fig12b_forward.txt
- Minimal data set/Fig13a_backward.txt
- Minimal data set/Fig13a_forward.txt
- Minimal data set/Fig13a_inset.txt
- Minimal data set/Fig13b_backward.txt
- Minimal data set/Fig13b_forward.txt
- Minimal data set/Fig13c_backward.txt
- Minimal data set/Fig13c_forward.txt
- Minimal data set/Fig13c_inset.txt
- Minimal data set/Fig13d_backward.txt
- Minimal data set/Fig13d_forward.txt
- Minimal data set/Fig1a.txt
- Minimal data set/Fig1b.txt
- Minimal data set/Fig2a.txt
- Minimal data set/Fig2b.txt
- Minimal data set/Fig3a_backward.txt
- Minimal data set/Fig3a_forward.txt
- Minimal data set/Fig3b_backward.txt
- Minimal data set/Fig3b_forward.txt
- Minimal data set/Fig4a.txt
- Minimal data set/Fig4b.txt
- Minimal data set/Fig5a.txt
- Minimal data set/Fig5b.txt
- Minimal data set/Fig6a_backward.txt
- Minimal data set/Fig6a_forward.txt
- Minimal data set/Fig6b_backward.txt
- Minimal data set/Fig6b_forward.txt
- Minimal data set/Fig7a_backward.txt
- Minimal data set/Fig7a_forward.txt
- Minimal data set/Fig7b_backward.txt
- Minimal data set/Fig7b_forward.txt
- Minimal data set/Fig8a.txt
- Minimal data set/Fig8b.txt
- Minimal data set/Fig8c.txt
- Minimal data set/Fig8d.txt
- Minimal data set/Fig9a_backward_1600.txt
- Minimal data set/Fig9a_backward_200.txt
- Minimal data set/Fig9a_backward_400.txt
- Minimal data set/Fig9a_backward_800.txt
- Minimal data set/Fig9a_forward_1600.txt
- Minimal data set/Fig9a_forward_200.txt
- Minimal data set/Fig9a_forward_400.txt
- Minimal data set/Fig9a_forward_800.txt
- Minimal data set/Fig9b.txt
