# Supplementary material for: Explosive transitions to synchronization in networks of frequency dipoles
Source: PLoS One. 2022 Sep 20;17(9):e0274807. doi: 10.1371/journal.pone.0274807 (PMC9488809; doi:10.1371/journal.pone.0274807)
Supplement: S1 Data — This compressed file covers the data information of all pictures in the manuscript. (ZIP) [file pone.0274807.s001.zip › Minimal data set/Fig10b_negative.txt]

0	-0.99914
0	-0.98892
0	-0.97969
0	-0.97069
0	-0.96025
0	-0.94885
0	-0.93861
0	-0.93002
0	-0.91867
0	-0.91042
0	-0.89976
0	-0.8889
0	-0.88017
0	-0.86945
0	-0.85968
0	-0.84861
0	-0.84024
0	-0.83018
0	-0.82012
0	-0.80841
0	-0.79864
0	-0.78822
0	-0.77781
0	-0.76932
0	-0.75989
0	-0.74871
0	-0.73788
0	-0.72974
0	-0.71808
0	-0.70842
0	-0.69784
0	-0.68818
0	-0.6793
0	-0.66917
0	-0.65797
0	-0.64927
0	-0.63866
0	-0.62901
0	-0.6172
0	-0.60898
0	-0.59908
0	-0.58891
0	-0.57682
0	-0.56847
0	-0.55707
0	-0.54684
0	-0.53679
0	-0.52853
0	-0.51675
0	-0.50649
0	-0.49822
0	-0.48655
0	-0.4763
0	-0.46839
0	-0.45837
0	-0.44718
0	-0.43621
0	-0.42735
0	-0.41642
0	-0.40645
0	-0.39685
0	-0.38594
0	-0.37735
0	-0.36574
0	-0.35638
0	-0.34729
0	-0.33677
0	-0.32556
0	-0.31579
0	-0.30555
0	-0.29693
0	-0.28619
0	-0.27743
0	-0.26549
0	-0.25723
0	-0.24605
0	-0.23572
0	-0.22703
0	-0.21713
0	-0.2071
0	-0.19707
0	-0.18642
0	-0.1748
0	-0.16669
0	-0.15528
0	-0.14682
0	-0.13489
0	-0.12536
0	-0.11563
0	-0.10446
0	-0.09442
0	-0.08652
0	-0.07607
0	-0.0654
0	-0.05623
0	-0.04573
0	-0.03442
0	-0.02577
0	-0.01414
0	-0.00394
0.04	-1.01048
0.04	-1.02807
0.04	-0.95688
0.04	-0.95029
0.04	-0.99614
0.04	-0.97659
0.04	-0.96816
0.04	-0.9654
0.04	-0.88338
0.04	-0.88564
0.04	-0.87909
0.04	-0.86002
0.04	-0.91263
0.04	-0.83925
0.04	-0.8251
0.04	-0.85218
0.04	-0.80559
0.04	-0.79624
0.04	-0.83333
0.04	-0.8198
0.04	-0.79922
0.04	-0.79867
0.04	-0.77181
0.04	-0.79232
0.04	-0.74525
0.04	-0.71971
0.04	-0.72911
0.04	-0.7311
0.04	-0.74643
0.04	-0.6814
0.04	-0.67927
0.04	-0.66624
0.04	-0.6739
0.04	-0.64236
0.04	-0.66768
0.04	-0.6234
0.04	-0.66264
0.04	-0.60504
0.04	-0.63986
0.04	-0.5872
0.04	-0.59547
0.04	-0.57453
0.04	-0.5896
0.04	-0.55444
0.04	-0.57953
0.04	-0.55107
0.04	-0.52567
0.04	-0.53958
0.04	-0.53403
0.04	-0.48698
0.04	-0.48624
0.04	-0.48997
0.04	-0.49594
0.04	-0.4757
0.04	-0.4406
0.04	-0.4514
0.04	-0.44171
0.04	-0.42025
0.04	-0.43358
0.04	-0.39074
0.04	-0.39392
0.04	-0.39086
0.04	-0.36684
0.04	-0.38174
0.04	-0.34417
0.04	-0.33551
0.04	-0.32384
0.04	-0.33845
0.04	-0.30349
0.04	-0.3165
0.04	-0.30523
0.04	-0.2748
0.04	-0.26691
0.04	-0.27179
0.04	-0.26698
0.04	-0.23685
0.04	-0.22908
0.04	-0.23395
0.04	-0.22043
0.04	-0.21317
0.04	-0.203
0.04	-0.18615
0.04	-0.16936
0.04	-0.16284
0.04	-0.16248
0.04	-0.1513
0.04	-0.13418
0.04	-0.12849
0.04	-0.11083
0.04	-0.10852
0.04	-0.09673
0.04	-0.08838
0.04	-0.07292
0.04	-0.06546
0.04	-0.054
0.04	-0.04498
0.04	-0.03495
0.04	-0.02638
0.04	-0.01527
0.04	-0.0055
0.08	-0.97954
0.08	-0.91116
0.08	-0.93317
0.08	-0.89782
0.08	-1.02286
0.08	-0.98933
0.08	-0.97692
0.08	-0.98455
0.08	-0.93372
0.08	-0.88201
0.08	-0.90171
0.08	-0.93157
0.08	-0.84632
0.08	-0.91334
0.08	-0.81371
0.08	-0.82168
0.08	-0.77325
0.08	-0.78364
0.08	-0.88171
0.08	-0.74505
0.08	-0.83073
0.08	-0.75704
0.08	-0.81587
0.08	-0.71348
0.08	-0.70061
0.08	-0.71078
0.08	-0.72962
0.08	-0.70921
0.08	-0.75727
0.08	-0.72629
0.08	-0.7556
0.08	-0.71463
0.08	-0.69454
0.08	-0.70705
0.08	-0.6081
0.08	-0.60906
0.08	-0.6745
0.08	-0.57973
0.08	-0.6329
0.08	-0.568
0.08	-0.55165
0.08	-0.63001
0.08	-0.55009
0.08	-0.60722
0.08	-0.5438
0.08	-0.50722
0.08	-0.49509
0.08	-0.54711
0.08	-0.56007
0.08	-0.49199
0.08	-0.53143
0.08	-0.50993
0.08	-0.43984
0.08	-0.45777
0.08	-0.46418
0.08	-0.41205
0.08	-0.46988
0.08	-0.42701
0.08	-0.44802
0.08	-0.38242
0.08	-0.42745
0.08	-0.35757
0.08	-0.40542
0.08	-0.33781
0.08	-0.38523
0.08	-0.33432
0.08	-0.3295
0.08	-0.3505
0.08	-0.2927
0.08	-0.31707
0.08	-0.31715
0.08	-0.2889
0.08	-0.29649
0.08	-0.25575
0.08	-0.23733
0.08	-0.25651
0.08	-0.22051
0.08	-0.24154
0.08	-0.21987
0.08	-0.22217
0.08	-0.20763
0.08	-0.20034
0.08	-0.18256
0.08	-0.17535
0.08	-0.14459
0.08	-0.13727
0.08	-0.14583
0.08	-0.13435
0.08	-0.10768
0.08	-0.11114
0.08	-0.09592
0.08	-0.08127
0.08	-0.07298
0.08	-0.06715
0.08	-0.05812
0.08	-0.04376
0.08	-0.03163
0.08	-0.02706
0.08	-0.01485
0.08	-0.00514
0.12	-1.01963
0.12	-1.05239
0.12	-1.09069
0.12	-0.96254
0.12	-0.99133
0.12	-1.00592
0.12	-0.93131
0.12	-0.8878
0.12	-1.01405
0.12	-0.99946
0.12	-0.88677
0.12	-0.84792
0.12	-0.80976
0.12	-0.94093
0.12	-0.87604
0.12	-0.7825
0.12	-0.74492
0.12	-0.84074
0.12	-0.79802
0.12	-0.83826
0.12	-0.7113
0.12	-0.80612
0.12	-0.68752
0.12	-0.73238
0.12	-0.73527
0.12	-0.74416
0.12	-0.72762
0.12	-0.66244
0.12	-0.67889
0.12	-0.77474
0.12	-0.63702
0.12	-0.64883
0.12	-0.61496
0.12	-0.67252
0.12	-0.61869
0.12	-0.6475
0.12	-0.66878
0.12	-0.55301
0.12	-0.57635
0.12	-0.6486
0.12	-0.65339
0.12	-0.51709
0.12	-0.61666
0.12	-0.50068
0.12	-0.49494
0.12	-0.49296
0.12	-0.47417
0.12	-0.55759
0.12	-0.57198
0.12	-0.55315
0.12	-0.502
0.12	-0.43073
0.12	-0.52953
0.12	-0.44684
0.12	-0.49299
0.12	-0.42646
0.12	-0.47512
0.12	-0.44521
0.12	-0.4587
0.12	-0.40875
0.12	-0.41003
0.12	-0.40879
0.12	-0.33046
0.12	-0.40888
0.12	-0.32922
0.12	-0.3863
0.12	-0.37206
0.12	-0.34583
0.12	-0.27936
0.12	-0.30045
0.12	-0.2917
0.12	-0.31637
0.12	-0.25759
0.12	-0.26828
0.12	-0.27384
0.12	-0.25322
0.12	-0.25015
0.12	-0.22507
0.12	-0.21267
0.12	-0.22961
0.12	-0.19757
0.12	-0.18592
0.12	-0.18398
0.12	-0.14564
0.12	-0.17344
0.12	-0.14435
0.12	-0.13211
0.12	-0.12129
0.12	-0.10514
0.12	-0.11343
0.12	-0.08901
0.12	-0.07382
0.12	-0.08371
0.12	-0.05604
0.12	-0.04882
0.12	-0.04761
0.12	-0.03918
0.12	-0.02413
0.12	-0.01648
0.12	-0.00709
0.16	-0.87492
0.16	-1.02642
0.16	-1.00945
0.16	-1.09059
0.16	-0.95728
0.16	-1.06597
0.16	-0.82164
0.16	-0.78167
0.16	-0.78969
0.16	-0.76398
0.16	-0.88823
0.16	-0.80788
0.16	-1.0081
0.16	-0.80393
0.16	-0.96342
0.16	-0.7563
0.16	-0.75505
0.16	-0.96011
0.16	-0.69092
0.16	-0.83296
0.16	-0.91671
0.16	-0.77825
0.16	-0.84603
0.16	-0.88599
0.16	-0.84082
0.16	-0.78564
0.16	-0.69996
0.16	-0.6116
0.16	-0.60537
0.16	-0.6071
0.16	-0.70352
0.16	-0.7191
0.16	-0.78606
0.16	-0.5616
0.16	-0.73551
0.16	-0.71872
0.16	-0.66982
0.16	-0.5335
0.16	-0.51904
0.16	-0.6648
0.16	-0.57276
0.16	-0.67319
0.16	-0.49526
0.16	-0.58827
0.16	-0.58896
0.16	-0.55112
0.16	-0.46918
0.16	-0.57953
0.16	-0.53243
0.16	-0.56222
0.16	-0.41854
0.16	-0.55366
0.16	-0.40502
0.16	-0.51816
0.16	-0.38798
0.16	-0.50707
0.16	-0.4366
0.16	-0.45948
0.16	-0.44832
0.16	-0.46575
0.16	-0.33614
0.16	-0.3909
0.16	-0.42942
0.16	-0.31566
0.16	-0.33481
0.16	-0.33992
0.16	-0.37675
0.16	-0.32993
0.16	-0.26709
0.16	-0.27156
0.16	-0.25154
0.16	-0.25186
0.16	-0.26093
0.16	-0.25108
0.16	-0.24308
0.16	-0.20637
0.16	-0.26641
0.16	-0.20181
0.16	-0.20631
0.16	-0.23319
0.16	-0.17197
0.16	-0.15649
0.16	-0.14738
0.16	-0.19181
0.16	-0.13272
0.16	-0.1564
0.16	-0.11501
0.16	-0.10679
0.16	-0.11078
0.16	-0.11863
0.16	-0.08161
0.16	-0.07883
0.16	-0.07041
0.16	-0.07411
0.16	-0.06359
0.16	-0.03838
0.16	-0.0325
0.16	-0.02203
0.16	-0.01354
0.16	-0.00615
0.2	-1.19654
0.2	-0.80084
0.2	-0.83543
0.2	-1.16376
0.2	-0.98301
0.2	-1.13829
0.2	-0.76928
0.2	-0.98176
0.2	-0.9393
0.2	-1.09075
0.2	-0.77078
0.2	-1.06883
0.2	-0.93459
0.2	-0.70429
0.2	-1.0177
0.2	-0.77348
0.2	-0.88237
0.2	-0.82214
0.2	-0.91531
0.2	-0.6794
0.2	-0.6532
0.2	-0.66052
0.2	-0.84206
0.2	-0.83364
0.2	-0.91043
0.2	-0.79852
0.2	-0.62983
0.2	-0.64693
0.2	-0.74166
0.2	-0.70579
0.2	-0.66604
0.2	-0.5764
0.2	-0.57505
0.2	-0.66026
0.2	-0.77612
0.2	-0.76835
0.2	-0.70232
0.2	-0.56291
0.2	-0.56318
0.2	-0.49161
0.2	-0.51924
0.2	-0.47634
0.2	-0.69161
0.2	-0.63335
0.2	-0.66065
0.2	-0.63149
0.2	-0.46328
0.2	-0.62504
0.2	-0.44798
0.2	-0.432
0.2	-0.54701
0.2	-0.41004
0.2	-0.57233
0.2	-0.37345
0.2	-0.42379
0.2	-0.50924
0.2	-0.39271
0.2	-0.46831
0.2	-0.40319
0.2	-0.45106
0.2	-0.36981
0.2	-0.31811
0.2	-0.31144
0.2	-0.39216
0.2	-0.42132
0.2	-0.27669
0.2	-0.3255
0.2	-0.30674
0.2	-0.25428
0.2	-0.24655
0.2	-0.26085
0.2	-0.25267
0.2	-0.30478
0.2	-0.27022
0.2	-0.222
0.2	-0.25645
0.2	-0.2133
0.2	-0.18044
0.2	-0.19841
0.2	-0.22651
0.2	-0.15847
0.2	-0.1751
0.2	-0.19278
0.2	-0.13579
0.2	-0.17506
0.2	-0.11606
0.2	-0.14535
0.2	-0.10277
0.2	-0.12082
0.2	-0.12245
0.2	-0.07816
0.2	-0.0976
0.2	-0.06317
0.2	-0.06025
0.2	-0.04346
0.2	-0.05262
0.2	-0.02792
0.2	-0.02872
0.2	-0.0126
0.2	-0.00683
0.24	-0.93926
0.24	-0.79266
0.24	-0.75748
0.24	-1.19779
0.24	-1.13178
0.24	-0.94595
0.24	-1.06406
0.24	-0.92407
0.24	-0.82722
0.24	-0.70139
0.24	-1.11365
0.24	-0.84981
0.24	-0.75605
0.24	-0.65974
0.24	-1.02784
0.24	-0.91697
0.24	-1.0253
0.24	-0.63122
0.24	-0.73475
0.24	-0.91799
0.24	-0.84598
0.24	-0.95214
0.24	-0.62937
0.24	-0.69881
0.24	-0.93572
0.24	-0.74255
0.24	-0.55994
0.24	-0.8817
0.24	-0.79156
0.24	-0.70151
0.24	-0.68329
0.24	-0.85402
0.24	-0.563
0.24	-0.82716
0.24	-0.71718
0.24	-0.79643
0.24	-0.78084
0.24	-0.71005
0.24	-0.76628
0.24	-0.61717
0.24	-0.68061
0.24	-0.72733
0.24	-0.4773
0.24	-0.45349
0.24	-0.55132
0.24	-0.68038
0.24	-0.444
0.24	-0.64203
0.24	-0.39729
0.24	-0.4176
0.24	-0.46717
0.24	-0.53407
0.24	-0.3676
0.24	-0.48076
0.24	-0.56327
0.24	-0.42146
0.24	-0.36142
0.24	-0.44767
0.24	-0.33725
0.24	-0.33592
0.24	-0.48389
0.24	-0.47815
0.24	-0.44448
0.24	-0.35107
0.24	-0.29407
0.24	-0.30256
0.24	-0.273
0.24	-0.29316
0.24	-0.24428
0.24	-0.25136
0.24	-0.35634
0.24	-0.35165
0.24	-0.21448
0.24	-0.2275
0.24	-0.31277
0.24	-0.28646
0.24	-0.17869
0.24	-0.17323
0.24	-0.19574
0.24	-0.20108
0.24	-0.17456
0.24	-0.2287
0.24	-0.17132
0.24	-0.19217
0.24	-0.13157
0.24	-0.16289
0.24	-0.15875
0.24	-0.1241
0.24	-0.1325
0.24	-0.12713
0.24	-0.07879
0.24	-0.09688
0.24	-0.08849
0.24	-0.05784
0.24	-0.06764
0.24	-0.03321
0.24	-0.04164
0.24	-0.0311
0.24	-0.01331
0.24	-0.00455
0.28	-0.74245
0.28	-0.8394
0.28	-0.72591
0.28	-1.10092
0.28	-1.1197
0.28	-0.68325
0.28	-0.85224
0.28	-0.76983
0.28	-1.003
0.28	-0.86508
0.28	-0.8501
0.28	-0.6743
0.28	-0.67941
0.28	-0.63068
0.28	-0.86986
0.28	-1.05758
0.28	-0.66185
0.28	-1.02721
0.28	-0.77953
0.28	-0.69038
0.28	-0.87062
0.28	-0.83953
0.28	-0.56143
0.28	-0.63351
0.28	-0.96801
0.28	-0.59352
0.28	-0.66697
0.28	-0.66157
0.28	-0.52566
0.28	-0.61171
0.28	-0.5347
0.28	-0.57161
0.28	-0.7834
0.28	-0.79717
0.28	-0.68473
0.28	-0.78226
0.28	-0.75616
0.28	-0.73106
0.28	-0.50917
0.28	-0.5767
0.28	-0.46571
0.28	-0.44293
0.28	-0.45424
0.28	-0.42003
0.28	-0.45556
0.28	-0.70039
0.28	-0.40106
0.28	-0.51594
0.28	-0.5217
0.28	-0.65025
0.28	-0.41589
0.28	-0.36865
0.28	-0.50617
0.28	-0.5629
0.28	-0.49761
0.28	-0.3536
0.28	-0.34188
0.28	-0.3869
0.28	-0.30278
0.28	-0.31012
0.28	-0.29778
0.28	-0.28231
0.28	-0.27393
0.28	-0.27639
0.28	-0.2741
0.28	-0.39985
0.28	-0.24488
0.28	-0.29053
0.28	-0.25866
0.28	-0.33363
0.28	-0.29217
0.28	-0.21395
0.28	-0.35013
0.28	-0.30666
0.28	-0.19334
0.28	-0.1933
0.28	-0.18488
0.28	-0.17515
0.28	-0.19704
0.28	-0.16565
0.28	-0.24195
0.28	-0.1564
0.28	-0.13372
0.28	-0.12717
0.28	-0.14584
0.28	-0.14575
0.28	-0.11059
0.28	-0.15615
0.28	-0.14602
0.28	-0.13468
0.28	-0.09079
0.28	-0.06886
0.28	-0.07669
0.28	-0.07874
0.28	-0.03921
0.28	-0.04953
0.28	-0.03127
0.28	-0.0208
0.28	-0.0131
0.28	-0.00444
0.32	-0.68473
0.32	-0.76039
0.32	-0.82675
0.32	-0.72756
0.32	-0.66909
0.32	-1.16439
0.32	-0.84246
0.32	-0.78695
0.32	-0.62881
0.32	-1.20122
0.32	-0.66452
0.32	-0.61923
0.32	-0.69257
0.32	-0.68207
0.32	-0.60257
0.32	-0.61812
0.32	-0.75549
0.32	-0.57467
0.32	-0.60977
0.32	-0.58506
0.32	-0.58096
0.32	-0.64728
0.32	-0.53729
0.32	-0.67036
0.32	-0.83659
0.32	-0.5247
0.32	-0.94248
0.32	-0.55132
0.32	-0.91547
0.32	-0.57068
0.32	-0.89504
0.32	-0.47076
0.32	-0.88966
0.32	-0.74419
0.32	-0.74993
0.32	-0.61732
0.32	-0.50142
0.32	-0.43617
0.32	-0.52638
0.32	-0.52198
0.32	-0.55297
0.32	-0.49339
0.32	-0.67022
0.32	-0.48244
0.32	-0.41081
0.32	-0.71885
0.32	-0.37096
0.32	-0.367
0.32	-0.60589
0.32	-0.36019
0.32	-0.50291
0.32	-0.64194
0.32	-0.52194
0.32	-0.37063
0.32	-0.37784
0.32	-0.32208
0.32	-0.35314
0.32	-0.31168
0.32	-0.38435
0.32	-0.51997
0.32	-0.40371
0.32	-0.49813
0.32	-0.48703
0.32	-0.46011
0.32	-0.39847
0.32	-0.45481
0.32	-0.2279
0.32	-0.31115
0.32	-0.32799
0.32	-0.38322
0.32	-0.20293
0.32	-0.29135
0.32	-0.18744
0.32	-0.18054
0.32	-0.21364
0.32	-0.17265
0.32	-0.22483
0.32	-0.17636
0.32	-0.21368
0.32	-0.1428
0.32	-0.21263
0.32	-0.13398
0.32	-0.2308
0.32	-0.19325
0.32	-0.16251
0.32	-0.0985
0.32	-0.09513
0.32	-0.1583
0.32	-0.15346
0.32	-0.13806
0.32	-0.11791
0.32	-0.05705
0.32	-0.05299
0.32	-0.04608
0.32	-0.07143
0.32	-0.03984
0.32	-0.02625
0.32	-0.01613
0.32	-0.01514
0.32	-0.00639
0.36	-0.70457
0.36	-0.63478
0.36	-1.33111
0.36	-0.77735
0.36	-1.12697
0.36	-0.61627
0.36	-0.64624
0.36	-1.26337
0.36	-0.67564
0.36	-1.09868
0.36	-0.62201
0.36	-0.63607
0.36	-0.96558
0.36	-1.14113
0.36	-0.76983
0.36	-0.84501
0.36	-0.67442
0.36	-1.10075
0.36	-1.06265
0.36	-0.83115
0.36	-0.51031
0.36	-0.59027
0.36	-0.49776
0.36	-0.92986
0.36	-0.52398
0.36	-0.92701
0.36	-0.47485
0.36	-0.76108
0.36	-0.52239
0.36	-0.96341
0.36	-0.74083
0.36	-0.50856
0.36	-0.88176
0.36	-0.83154
0.36	-0.89289
0.36	-0.42341
0.36	-0.44464
0.36	-0.66791
0.36	-0.56951
0.36	-0.46167
0.36	-0.73151
0.36	-0.78537
0.36	-0.77779
0.36	-0.54392
0.36	-0.41572
0.36	-0.60058
0.36	-0.4736
0.36	-0.44258
0.36	-0.33099
0.36	-0.59687
0.36	-0.44013
0.36	-0.3443
0.36	-0.32004
0.36	-0.30045
0.36	-0.32644
0.36	-0.31426
0.36	-0.43511
0.36	-0.28107
0.36	-0.54365
0.36	-0.3126
0.36	-0.32171
0.36	-0.24917
0.36	-0.28857
0.36	-0.36139
0.36	-0.47556
0.36	-0.41891
0.36	-0.21733
0.36	-0.38001
0.36	-0.43145
0.36	-0.22454
0.36	-0.34927
0.36	-0.24051
0.36	-0.35369
0.36	-0.32927
0.36	-0.34997
0.36	-0.22947
0.36	-0.28352
0.36	-0.17494
0.36	-0.25393
0.36	-0.14461
0.36	-0.13021
0.36	-0.25057
0.36	-0.11554
0.36	-0.11254
0.36	-0.10021
0.36	-0.14476
0.36	-0.12003
0.36	-0.12726
0.36	-0.15448
0.36	-0.13351
0.36	-0.12281
0.36	-0.08217
0.36	-0.08112
0.36	-0.0834
0.36	-0.03441
0.36	-0.0328
0.36	-0.04438
0.36	-0.02091
0.36	-0.01897
0.36	-0.00568
0.4	-1.2167
0.4	-1.07552
0.4	-0.61001
0.4	-0.85964
0.4	-0.57758
0.4	-1.08661
0.4	-1.01701
0.4	-1.061
0.4	-0.71463
0.4	-1.20814
0.4	-0.75806
0.4	-1.01759
0.4	-0.95843
0.4	-0.60225
0.4	-0.73318
0.4	-0.55642
0.4	-1.11354
0.4	-0.76866
0.4	-1.00463
0.4	-1.02322
0.4	-0.47988
0.4	-0.71875
0.4	-0.57339
0.4	-0.80618
0.4	-0.61506
0.4	-0.50612
0.4	-1.03197
0.4	-0.68296
0.4	-0.47218
0.4	-0.66178
0.4	-0.55566
0.4	-0.51218
0.4	-0.95001
0.4	-0.89194
0.4	-0.56103
0.4	-0.55991
0.4	-0.86537
0.4	-0.43398
0.4	-0.60866
0.4	-0.8496
0.4	-0.41702
0.4	-0.7248
0.4	-0.73561
0.4	-0.50079
0.4	-0.53477
0.4	-0.37117
0.4	-0.72518
0.4	-0.62459
0.4	-0.72116
0.4	-0.31012
0.4	-0.31225
0.4	-0.31753
0.4	-0.29718
0.4	-0.28855
0.4	-0.31236
0.4	-0.35382
0.4	-0.61037
0.4	-0.44494
0.4	-0.2614
0.4	-0.33722
0.4	-0.3835
0.4	-0.46547
0.4	-0.24168
0.4	-0.23292
0.4	-0.37653
0.4	-0.39245
0.4	-0.20912
0.4	-0.45569
0.4	-0.27422
0.4	-0.20685
0.4	-0.22865
0.4	-0.24141
0.4	-0.18917
0.4	-0.23024
0.4	-0.21931
0.4	-0.33137
0.4	-0.32498
0.4	-0.16507
0.4	-0.30158
0.4	-0.2151
0.4	-0.14181
0.4	-0.12744
0.4	-0.22316
0.4	-0.22612
0.4	-0.20303
0.4	-0.18653
0.4	-0.18498
0.4	-0.0972
0.4	-0.15898
0.4	-0.11316
0.4	-0.08416
0.4	-0.11566
0.4	-0.07488
0.4	-0.04434
0.4	-0.07693
0.4	-0.06025
0.4	-0.03227
0.4	-0.0355
0.4	-0.01848
0.4	-0.00359
0.44	-0.67713
0.44	-0.62387
0.44	-1.40411
0.44	-1.23623
0.44	-0.77311
0.44	-1.36263
0.44	-1.19973
0.44	-1.16007
0.44	-0.55492
0.44	-1.01295
0.44	-1.24844
0.44	-0.72334
0.44	-0.52891
0.44	-1.0215
0.44	-0.99476
0.44	-1.09772
0.44	-0.66886
0.44	-0.55999
0.44	-0.96957
0.44	-0.88076
0.44	-0.51501
0.44	-1.12092
0.44	-1.11517
0.44	-0.44003
0.44	-0.63288
0.44	-0.99736
0.44	-0.49206
0.44	-0.41242
0.44	-0.65548
0.44	-0.53146
0.44	-0.555
0.44	-0.41761
0.44	-0.65822
0.44	-0.44685
0.44	-0.38808
0.44	-0.5943
0.44	-0.3693
0.44	-0.86235
0.44	-0.34612
0.44	-0.52083
0.44	-0.33971
0.44	-0.65071
0.44	-0.81082
0.44	-0.35695
0.44	-0.79878
0.44	-0.35035
0.44	-0.30557
0.44	-0.31032
0.44	-0.29331
0.44	-0.65472
0.44	-0.56042
0.44	-0.46596
0.44	-0.32228
0.44	-0.27163
0.44	-0.35459
0.44	-0.55576
0.44	-0.36574
0.44	-0.43138
0.44	-0.42427
0.44	-0.31767
0.44	-0.23577
0.44	-0.3527
0.44	-0.40467
0.44	-0.20676
0.44	-0.31128
0.44	-0.42208
0.44	-0.23216
0.44	-0.28622
0.44	-0.17893
0.44	-0.43498
0.44	-0.22915
0.44	-0.20242
0.44	-0.1964
0.44	-0.14777
0.44	-0.14772
0.44	-0.33586
0.44	-0.33962
0.44	-0.14341
0.44	-0.23956
0.44	-0.27882
0.44	-0.27957
0.44	-0.14633
0.44	-0.10614
0.44	-0.09464
0.44	-0.12011
0.44	-0.09717
0.44	-0.1593
0.44	-0.07981
0.44	-0.16407
0.44	-0.083
0.44	-0.05817
0.44	-0.06083
0.44	-0.04187
0.44	-0.05895
0.44	-0.03003
0.44	-0.02677
0.44	-0.02012
0.44	-0.02459
0.44	-0.01397
0.44	-0.00212
0.48	-1.38417
0.48	-1.36733
0.48	-0.90932
0.48	-0.84447
0.48	-0.86589
0.48	-1.38751
0.48	-0.81334
0.48	-1.12343
0.48	-0.58752
0.48	-0.47463
0.48	-0.4671
0.48	-0.76249
0.48	-0.69034
0.48	-0.47909
0.48	-0.54664
0.48	-1.24116
0.48	-0.59952
0.48	-0.61865
0.48	-1.19949
0.48	-0.4716
0.48	-1.15826
0.48	-0.42744
0.48	-0.40442
0.48	-0.89538
0.48	-0.88347
0.48	-0.45745
0.48	-0.38409
0.48	-0.3866
0.48	-0.69506
0.48	-0.62517
0.48	-0.88494
0.48	-0.38729
0.48	-0.35271
0.48	-0.47732
0.48	-0.86094
0.48	-0.52583
0.48	-0.52791
0.48	-0.40093
0.48	-0.37968
0.48	-0.39119
0.48	-0.3149
0.48	-0.80755
0.48	-0.68671
0.48	-0.31213
0.48	-0.34142
0.48	-0.74653
0.48	-0.74563
0.48	-0.51539
0.48	-0.45577
0.48	-0.5094
0.48	-0.71782
0.48	-0.61123
0.48	-0.30692
0.48	-0.24389
0.48	-0.59788
0.48	-0.46753
0.48	-0.23366
0.48	-0.23201
0.48	-0.25349
0.48	-0.43048
0.48	-0.53292
0.48	-0.20726
0.48	-0.55632
0.48	-0.20736
0.48	-0.31682
0.48	-0.51058
0.48	-0.3915
0.48	-0.16897
0.48	-0.35527
0.48	-0.15943
0.48	-0.22371
0.48	-0.34995
0.48	-0.40287
0.48	-0.20304
0.48	-0.137
0.48	-0.29108
0.48	-0.34547
0.48	-0.11703
0.48	-0.13891
0.48	-0.12445
0.48	-0.11478
0.48	-0.17006
0.48	-0.23458
0.48	-0.18413
0.48	-0.08164
0.48	-0.07763
0.48	-0.10226
0.48	-0.06883
0.48	-0.17162
0.48	-0.06038
0.48	-0.05388
0.48	-0.04769
0.48	-0.0977
0.48	-0.05217
0.48	-0.07072
0.48	-0.04541
0.48	-0.03063
0.48	-0.01422
0.48	-0.00821
0.48	-0.00442
0.52	-0.81446
0.52	-1.49501
0.52	-0.93152
0.52	-1.1796
0.52	-0.5202
0.52	-0.65178
0.52	-0.45453
0.52	-0.44577
0.52	-0.855
0.52	-1.17431
0.52	-0.85947
0.52	-0.42867
0.52	-1.23936
0.52	-0.41557
0.52	-0.51276
0.52	-1.22594
0.52	-1.03769
0.52	-1.25157
0.52	-0.46726
0.52	-0.60577
0.52	-0.38959
0.52	-1.18439
0.52	-0.86106
0.52	-0.8105
0.52	-0.46398
0.52	-0.36585
0.52	-0.35688
0.52	-0.34769
0.52	-0.4308
0.52	-1.06267
0.52	-0.59573
0.52	-1.04647
0.52	-1.00016
0.52	-0.45355
0.52	-0.424
0.52	-0.3109
0.52	-0.96459
0.52	-0.31039
0.52	-0.4031
0.52	-0.42701
0.52	-0.34042
0.52	-0.62965
0.52	-0.30059
0.52	-0.85454
0.52	-0.45488
0.52	-0.27765
0.52	-0.26559
0.52	-0.58583
0.52	-0.78123
0.52	-0.31838
0.52	-0.62941
0.52	-0.5894
0.52	-0.24009
0.52	-0.28443
0.52	-0.40846
0.52	-0.21539
0.52	-0.66645
0.52	-0.50789
0.52	-0.58452
0.52	-0.1972
0.52	-0.39035
0.52	-0.20066
0.52	-0.49683
0.52	-0.19138
0.52	-0.43913
0.52	-0.35585
0.52	-0.37743
0.52	-0.30043
0.52	-0.2038
0.52	-0.454
0.52	-0.28995
0.52	-0.1412
0.52	-0.18306
0.52	-0.36584
0.52	-0.14658
0.52	-0.28379
0.52	-0.29478
0.52	-0.12123
0.52	-0.10466
0.52	-0.11753
0.52	-0.15029
0.52	-0.1096
0.52	-0.08234
0.52	-0.13293
0.52	-0.15278
0.52	-0.10419
0.52	-0.07464
0.52	-0.06217
0.52	-0.16247
0.52	-0.04892
0.52	-0.08953
0.52	-0.10312
0.52	-0.04894
0.52	-0.04221
0.52	-0.03214
0.52	-0.03717
0.52	-0.04588
0.52	-0.01279
0.52	-0.00872
0.52	-5.39669E-4
0.56	-1.15453
0.56	-1.0032
0.56	-1.32006
0.56	-0.74628
0.56	-0.69283
0.56	-0.648
0.56	-1.10226
0.56	-0.84922
0.56	-1.13573
0.56	-1.11035
0.56	-1.30097
0.56	-0.39162
0.56	-1.12089
0.56	-0.43861
0.56	-1.0449
0.56	-0.46018
0.56	-0.55321
0.56	-0.38256
0.56	-0.83225
0.56	-0.40735
0.56	-0.88139
0.56	-0.51261
0.56	-1.17482
0.56	-0.57388
0.56	-0.43555
0.56	-0.37609
0.56	-0.3581
0.56	-0.48513
0.56	-0.35119
0.56	-0.32633
0.56	-0.37984
0.56	-0.30949
0.56	-0.32009
0.56	-1.03245
0.56	-0.28955
0.56	-0.32486
0.56	-0.96548
0.56	-0.3003
0.56	-0.29924
0.56	-0.86551
0.56	-0.84747
0.56	-0.25862
0.56	-0.51441
0.56	-0.24986
0.56	-0.2735
0.56	-0.35693
0.56	-0.30885
0.56	-0.30647
0.56	-0.62878
0.56	-0.29113
0.56	-0.75836
0.56	-0.33868
0.56	-0.24298
0.56	-0.72945
0.56	-0.20683
0.56	-0.68476
0.56	-0.194
0.56	-0.27356
0.56	-0.20847
0.56	-0.22644
0.56	-0.23263
0.56	-0.20528
0.56	-0.53736
0.56	-0.16219
0.56	-0.47962
0.56	-0.1613
0.56	-0.1489
0.56	-0.22935
0.56	-0.23798
0.56	-0.13637
0.56	-0.13095
0.56	-0.17153
0.56	-0.12307
0.56	-0.39776
0.56	-0.14796
0.56	-0.34901
0.56	-0.17543
0.56	-0.21668
0.56	-0.21458
0.56	-0.3137
0.56	-0.14903
0.56	-0.14926
0.56	-0.2214
0.56	-0.07368
0.56	-0.21398
0.56	-0.18511
0.56	-0.06263
0.56	-0.0593
0.56	-0.12213
0.56	-0.05605
0.56	-0.13265
0.56	-0.06622
0.56	-0.04362
0.56	-0.05503
0.56	-0.04543
0.56	-0.02009
0.56	-0.01729
0.56	-0.0216
0.56	-0.00724
0.56	-0.00181
0.6	-0.66301
0.6	-0.41854
0.6	-0.41636
0.6	-0.76478
0.6	-0.39613
0.6	-0.37903
0.6	-1.35364
0.6	-1.28917
0.6	-0.99301
0.6	-1.34577
0.6	-0.75919
0.6	-0.47854
0.6	-0.40367
0.6	-1.39005
0.6	-0.42062
0.6	-0.763
0.6	-0.78602
0.6	-1.08507
0.6	-0.35306
0.6	-0.70919
0.6	-1.25767
0.6	-0.44572
0.6	-1.23925
0.6	-1.011
0.6	-0.98349
0.6	-1.03859
0.6	-1.16608
0.6	-0.62508
0.6	-0.75143
0.6	-1.13284
0.6	-0.33565
0.6	-0.37411
0.6	-0.28407
0.6	-0.76451
0.6	-0.26454
0.6	-0.27805
0.6	-0.82832
0.6	-0.53752
0.6	-0.30002
0.6	-0.3338
0.6	-0.27033
0.6	-0.93896
0.6	-0.24472
0.6	-0.58179
0.6	-0.65074
0.6	-0.77828
0.6	-0.43259
0.6	-0.26609
0.6	-0.74426
0.6	-0.44853
0.6	-0.43724
0.6	-0.19572
0.6	-0.7634
0.6	-0.19449
0.6	-0.6206
0.6	-0.18364
0.6	-0.35238
0.6	-0.17302
0.6	-0.17077
0.6	-0.32369
0.6	-0.19957
0.6	-0.17627
0.6	-0.5451
0.6	-0.18527
0.6	-0.17082
0.6	-0.22473
0.6	-0.40065
0.6	-0.19954
0.6	-0.14644
0.6	-0.23543
0.6	-0.2119
0.6	-0.35782
0.6	-0.11658
0.6	-0.36332
0.6	-0.12445
0.6	-0.35295
0.6	-0.10053
0.6	-0.26732
0.6	-0.16807
0.6	-0.08253
0.6	-0.11325
0.6	-0.12957
0.6	-0.1165
0.6	-0.12435
0.6	-0.0984
0.6	-0.22755
0.6	-0.05378
0.6	-0.05641
0.6	-0.0714
0.6	-0.1061
0.6	-0.04477
0.6	-0.03356
0.6	-0.0774
0.6	-0.03293
0.6	-0.03704
0.6	-0.05654
0.6	-0.01464
0.6	-0.03861
0.6	-0.00847
0.6	-4.52907E-4
0.64	-1.19409
0.64	-0.45698
0.64	-0.37842
0.64	-0.46981
0.64	-0.37965
0.64	-0.34536
0.64	-1.42727
0.64	-0.55549
0.64	-0.97586
0.64	-0.49251
0.64	-0.33557
0.64	-0.7062
0.64	-1.11395
0.64	-0.35019
0.64	-1.38071
0.64	-0.33489
0.64	-0.40039
0.64	-1.35893
0.64	-0.3175
0.64	-0.51631
0.64	-0.73371
0.64	-1.15121
0.64	-0.38485
0.64	-0.41106
0.64	-0.32563
0.64	-0.27574
0.64	-0.27143
0.64	-0.59883
0.64	-0.69997
0.64	-0.5416
0.64	-0.48539
0.64	-0.43655
0.64	-0.24999
0.64	-1.08652
0.64	-0.2806
0.64	-0.27203
0.64	-0.25165
0.64	-0.43109
0.64	-0.62397
0.64	-0.504
0.64	-0.96249
0.64	-0.26982
0.64	-0.50873
0.64	-0.90132
0.64	-0.90603
0.64	-0.84848
0.64	-0.32673
0.64	-0.41511
0.64	-0.50829
0.64	-0.58802
0.64	-0.17971
0.64	-0.71205
0.64	-0.17317
0.64	-0.76856
0.64	-0.24014
0.64	-0.2351
0.64	-0.70471
0.64	-0.18892
0.64	-0.16732
0.64	-0.29772
0.64	-0.26164
0.64	-0.14185
0.64	-0.19131
0.64	-0.59993
0.64	-0.19079
0.64	-0.23647
0.64	-0.12483
0.64	-0.13942
0.64	-0.50111
0.64	-0.4559
0.64	-0.4652
0.64	-0.46717
0.64	-0.10687
0.64	-0.42448
0.64	-0.09438
0.64	-0.14416
0.64	-0.10621
0.64	-0.08534
0.64	-0.08486
0.64	-0.29819
0.64	-0.10169
0.64	-0.06876
0.64	-0.06581
0.64	-0.26948
0.64	-0.06191
0.64	-0.18114
0.64	-0.04924
0.64	-0.06689
0.64	-0.04273
0.64	-0.14035
0.64	-0.03816
0.64	-0.12232
0.64	-0.02766
0.64	-0.04665
0.64	-0.02453
0.64	-0.02628
0.64	-0.04367
0.64	-0.02077
0.64	-0.01324
0.64	-0.00387
0.68	-1.1911
0.68	-0.35253
0.68	-0.31667
0.68	-1.27744
0.68	-0.37803
0.68	-1.09985
0.68	-0.30516
0.68	-0.44925
0.68	-0.38555
0.68	-1.04876
0.68	-0.42191
0.68	-1.35966
0.68	-0.472
0.68	-0.28142
0.68	-1.43832
0.68	-0.34071
0.68	-0.64531
0.68	-0.57954
0.68	-0.82335
0.68	-0.26645
0.68	-0.25982
0.68	-0.2668
0.68	-0.64801
0.68	-0.83297
0.68	-1.22618
0.68	-0.51978
0.68	-0.26075
0.68	-0.36365
0.68	-0.5846
0.68	-0.65941
0.68	-0.29916
0.68	-0.23884
0.68	-0.29278
0.68	-0.29493
0.68	-1.01668
0.68	-0.71637
0.68	-0.8449
0.68	-0.43511
0.68	-0.42656
0.68	-0.20374
0.68	-0.38594
0.68	-0.19586
0.68	-0.66379
0.68	-0.95369
0.68	-0.62853
0.68	-0.36983
0.68	-0.17329
0.68	-0.52998
0.68	-0.16465
0.68	-0.16642
0.68	-0.78891
0.68	-0.1558
0.68	-0.39645
0.68	-0.22111
0.68	-0.1473
0.68	-0.4376
0.68	-0.59506
0.68	-0.16964
0.68	-0.13427
0.68	-0.15813
0.68	-0.66503
0.68	-0.29264
0.68	-0.14091
0.68	-0.12083
0.68	-0.20601
0.68	-0.21368
0.68	-0.48702
0.68	-0.49541
0.68	-0.23586
0.68	-0.20673
0.68	-0.47013
0.68	-0.47752
0.68	-0.08983
0.68	-0.31038
0.68	-0.09935
0.68	-0.07785
0.68	-0.38281
0.68	-0.21396
0.68	-0.25476
0.68	-0.06589
0.68	-0.24505
0.68	-0.20456
0.68	-0.09785
0.68	-0.12864
0.68	-0.05055
0.68	-0.1633
0.68	-0.04727
0.68	-0.11804
0.68	-0.03977
0.68	-0.04114
0.68	-0.15566
0.68	-0.03359
0.68	-0.1078
0.68	-0.03497
0.68	-0.09148
0.68	-0.01352
0.68	-0.0329
0.68	-0.01055
0.68	-0.02291
0.68	-0.00219
0.72	-0.42722
0.72	-0.65596
0.72	-1.47011
0.72	-0.27221
0.72	-0.36712
0.72	-0.29248
0.72	-0.48889
0.72	-0.27142
0.72	-0.28
0.72	-0.88936
0.72	-0.34802
0.72	-1.27321
0.72	-1.23718
0.72	-0.47375
0.72	-0.31945
0.72	-1.29016
0.72	-0.36843
0.72	-0.31767
0.72	-0.23477
0.72	-0.49711
0.72	-0.37709
0.72	-0.5526
0.72	-0.29412
0.72	-0.45904
0.72	-1.30562
0.72	-0.40911
0.72	-0.20779
0.72	-0.89107
0.72	-0.96103
0.72	-0.52138
0.72	-0.25525
0.72	-0.50615
0.72	-0.41729
0.72	-0.62143
0.72	-0.24714
0.72	-0.40638
0.72	-0.25279
0.72	-0.21643
0.72	-0.2519
0.72	-0.1733
0.72	-0.45028
0.72	-0.2214
0.72	-0.25686
0.72	-0.30742
0.72	-0.16794
0.72	-0.15822
0.72	-0.62527
0.72	-0.16635
0.72	-0.64634
0.72	-0.33839
0.72	-0.23029
0.72	-0.18788
0.72	-0.82115
0.72	-0.15235
0.72	-0.12834
0.72	-0.36434
0.72	-0.70042
0.72	-0.11954
0.72	-0.1577
0.72	-0.13403
0.72	-0.12822
0.72	-0.17152
0.72	-0.31358
0.72	-0.62941
0.72	-0.32295
0.72	-0.09625
0.72	-0.23468
0.72	-0.3228
0.72	-0.13604
0.72	-0.17616
0.72	-0.50978
0.72	-0.3549
0.72	-0.08701
0.72	-0.09324
0.72	-0.41063
0.72	-0.27071
0.72	-0.06594
0.72	-0.07387
0.72	-0.07575
0.72	-0.18459
0.72	-0.061
0.72	-0.179
0.72	-0.24477
0.72	-0.07498
0.72	-0.04383
0.72	-0.20275
0.72	-0.05676
0.72	-0.19978
0.72	-0.08314
0.72	-0.03413
0.72	-0.03197
0.72	-0.0442
0.72	-0.0218
0.72	-0.02405
0.72	-0.0181
0.72	-0.03775
0.72	-0.01085
0.72	-0.00636
0.72	-0.02154
0.72	-8.00858E-4
0.76	-1.45536
0.76	-0.31472
0.76	-1.60463
0.76	-0.23422
0.76	-0.28719
0.76	-0.35232
0.76	-0.25061
0.76	-0.55398
0.76	-1.03064
0.76	-0.40875
0.76	-0.31417
0.76	-0.2164
0.76	-0.21264
0.76	-0.23301
0.76	-1.45649
0.76	-0.39457
0.76	-1.27109
0.76	-0.20384
0.76	-0.23616
0.76	-0.54917
0.76	-0.2958
0.76	-0.30643
0.76	-0.68715
0.76	-1.22658
0.76	-0.27087
0.76	-0.18592
0.76	-0.90894
0.76	-0.1926
0.76	-0.19014
0.76	-0.31819
0.76	-0.20099
0.76	-0.17167
0.76	-1.13571
0.76	-0.25421
0.76	-0.17599
0.76	-0.35085
0.76	-0.27221
0.76	-0.29415
0.76	-0.64608
0.76	-0.29525
0.76	-0.50519
0.76	-0.89081
0.76	-0.17464
0.76	-0.18178
0.76	-0.82542
0.76	-0.38609
0.76	-0.13405
0.76	-0.15109
0.76	-0.44998
0.76	-0.85321
0.76	-0.15077
0.76	-0.1855
0.76	-0.77944
0.76	-0.19675
0.76	-0.13974
0.76	-0.12718
0.76	-0.13749
0.76	-0.30306
0.76	-0.39893
0.76	-0.37383
0.76	-0.42671
0.76	-0.30163
0.76	-0.20516
0.76	-0.13009
0.76	-0.10729
0.76	-0.10361
0.76	-0.13594
0.76	-0.26139
0.76	-0.14775
0.76	-0.33656
0.76	-0.22275
0.76	-0.09733
0.76	-0.33002
0.76	-0.08246
0.76	-0.07073
0.76	-0.06764
0.76	-0.41399
0.76	-0.35027
0.76	-0.06627
0.76	-0.16021
0.76	-0.05048
0.76	-0.07026
0.76	-0.29531
0.76	-0.06132
0.76	-0.03759
0.76	-0.24256
0.76	-0.14053
0.76	-0.05133
0.76	-0.10913
0.76	-0.18356
0.76	-0.0392
0.76	-0.03683
0.76	-0.08556
0.76	-0.074
0.76	-0.02093
0.76	-0.03721
0.76	-0.00887
0.76	-0.00763
0.76	-0.01166
0.76	-0.00123
[truncated: 8,000 more rows]
