# Supplementary material for: Explosive transitions to synchronization in networks of frequency dipoles
Source: PLoS One. 2022 Sep 20;17(9):e0274807. doi: 10.1371/journal.pone.0274807 (PMC9488809; doi:10.1371/journal.pone.0274807)
Supplement: S1 Data — This compressed file covers the data information of all pictures in the manuscript. (ZIP) [file pone.0274807.s001.zip › Minimal data set/Fig10b_positive.txt]

0	0.00416
0	0.01613
0	0.02488
0	0.03496
0	0.04622
0	0.05536
0	0.06476
0	0.07431
0	0.08435
0	0.09479
0	0.10529
0	0.11667
0	0.12455
0	0.13671
0	0.14472
0	0.15468
0	0.16666
0	0.1749
0	0.18506
0	0.19708
0	0.20494
0	0.21579
0	0.22594
0	0.23694
0	0.24713
0	0.25539
0	0.26543
0	0.27551
0	0.28585
0	0.29579
0	0.30629
0	0.31766
0	0.32627
0	0.3356
0	0.34608
0	0.35756
0	0.3676
0	0.37599
0	0.38721
0	0.39785
0	0.4063
0	0.41818
0	0.42821
0	0.43799
0	0.44614
0	0.45627
0	0.46648
0	0.47742
0	0.48703
0	0.49676
0	0.50735
0	0.51851
0	0.52862
0	0.53879
0	0.54707
0	0.55776
0	0.56854
0	0.57829
0	0.58692
0	0.59798
0	0.60914
0	0.61835
0	0.62922
0	0.63884
0	0.64714
0	0.65875
0	0.66739
0	0.67947
0	0.68929
0	0.69907
0	0.70953
0	0.71788
0	0.72821
0	0.73787
0	0.74797
0	0.7577
0	0.76881
0	0.77955
0	0.78866
0	0.79988
0	0.80854
0	0.81985
0	0.83018
0	0.83876
0	0.85034
0	0.86032
0	0.87035
0	0.87832
0	0.8899
0	0.89943
0	0.91028
0	0.92006
0	0.92945
0	0.93869
0	0.94982
0	0.96062
0	0.97024
0	0.97946
0	0.98886
0	0.99998
0.04	0.00519
0.04	0.01424
0.04	0.02539
0.04	0.03608
0.04	0.04635
0.04	0.05327
0.04	0.06276
0.04	0.07781
0.04	0.08211
0.04	0.09519
0.04	0.10844
0.04	0.11991
0.04	0.12048
0.04	0.131
0.04	0.14094
0.04	0.15329
0.04	0.17019
0.04	0.17963
0.04	0.18716
0.04	0.18805
0.04	0.21119
0.04	0.22362
0.04	0.22286
0.04	0.24452
0.04	0.24789
0.04	0.2585
0.04	0.26087
0.04	0.26525
0.04	0.2975
0.04	0.30048
0.04	0.31384
0.04	0.32925
0.04	0.31865
0.04	0.34358
0.04	0.33302
0.04	0.34341
0.04	0.36619
0.04	0.37702
0.04	0.40075
0.04	0.4123
0.04	0.41597
0.04	0.42463
0.04	0.43936
0.04	0.45274
0.04	0.45501
0.04	0.44653
0.04	0.47605
0.04	0.46114
0.04	0.48004
0.04	0.48364
0.04	0.51551
0.04	0.53722
0.04	0.54495
0.04	0.52541
0.04	0.52554
0.04	0.54893
0.04	0.58675
0.04	0.60145
0.04	0.60601
0.04	0.62112
0.04	0.61071
0.04	0.59777
0.04	0.63704
0.04	0.61367
0.04	0.66871
0.04	0.68428
0.04	0.64216
0.04	0.68376
0.04	0.71126
0.04	0.67502
0.04	0.68088
0.04	0.69039
0.04	0.7197
0.04	0.73393
0.04	0.74552
0.04	0.72945
0.04	0.75382
0.04	0.76241
0.04	0.81488
0.04	0.77057
0.04	0.77758
0.04	0.83932
0.04	0.81464
0.04	0.82245
0.04	0.8564
0.04	0.8707
0.04	0.87199
0.04	0.91029
0.04	0.85354
0.04	0.92225
0.04	0.89835
0.04	0.88815
0.04	0.95746
0.04	0.90179
0.04	0.97101
0.04	0.97582
0.04	0.99478
0.04	1.00725
0.04	0.95138
0.04	1.03001
0.08	0.00476
0.08	0.01261
0.08	0.02751
0.08	0.03531
0.08	0.04151
0.08	0.05618
0.08	0.06898
0.08	0.06937
0.08	0.08012
0.08	0.09717
0.08	0.11389
0.08	0.11785
0.08	0.12727
0.08	0.13293
0.08	0.14619
0.08	0.15679
0.08	0.15446
0.08	0.17984
0.08	0.17099
0.08	0.18438
0.08	0.21855
0.08	0.23216
0.08	0.20961
0.08	0.24119
0.08	0.25755
0.08	0.24291
0.08	0.28047
0.08	0.28916
0.08	0.2815
0.08	0.31883
0.08	0.31085
0.08	0.34192
0.08	0.326
0.08	0.32064
0.08	0.36111
0.08	0.38385
0.08	0.3624
0.08	0.38742
0.08	0.38346
0.08	0.39113
0.08	0.39951
0.08	0.42676
0.08	0.44061
0.08	0.46271
0.08	0.41566
0.08	0.44467
0.08	0.45655
0.08	0.51523
0.08	0.52418
0.08	0.46856
0.08	0.48445
0.08	0.55957
0.08	0.56381
0.08	0.54041
0.08	0.53103
0.08	0.52215
0.08	0.54729
0.08	0.53036
0.08	0.56876
0.08	0.58459
0.08	0.56453
0.08	0.57023
0.08	0.65327
0.08	0.60086
0.08	0.63749
0.08	0.6438
0.08	0.70331
0.08	0.64512
0.08	0.63555
0.08	0.75265
0.08	0.6975
0.08	0.68907
0.08	0.73029
0.08	0.74351
0.08	0.70165
0.08	0.76701
0.08	0.83103
0.08	0.83169
0.08	0.7336
0.08	0.86328
0.08	0.8435
0.08	0.78149
0.08	0.77057
0.08	0.80945
0.08	0.82874
0.08	0.9269
0.08	0.79864
0.08	0.81268
0.08	0.95529
0.08	0.87231
0.08	0.85681
0.08	0.95369
0.08	0.91931
0.08	0.86716
0.08	0.97212
0.08	0.92631
0.08	1.029
0.08	0.99378
0.08	1.04393
0.08	0.931
0.12	0.00693
0.12	0.01462
0.12	0.02434
0.12	0.03186
0.12	0.04679
0.12	0.05259
0.12	0.06096
0.12	0.06994
0.12	0.09065
0.12	0.10468
0.12	0.11662
0.12	0.11188
0.12	0.14164
0.12	0.15035
0.12	0.15404
0.12	0.15209
0.12	0.18675
0.12	0.15426
0.12	0.17208
0.12	0.19203
0.12	0.23102
0.12	0.24272
0.12	0.20178
0.12	0.21179
0.12	0.2174
0.12	0.28296
0.12	0.2401
0.12	0.27218
0.12	0.25203
0.12	0.30915
0.12	0.29009
0.12	0.35568
0.12	0.34807
0.12	0.2984
0.12	0.3706
0.12	0.33277
0.12	0.36818
0.12	0.33698
0.12	0.34437
0.12	0.35003
0.12	0.36523
0.12	0.41561
0.12	0.4314
0.12	0.43507
0.12	0.41589
0.12	0.50804
0.12	0.44618
0.12	0.41965
0.12	0.43441
0.12	0.5512
0.12	0.44573
0.12	0.56076
0.12	0.58369
0.12	0.58027
0.12	0.59813
0.12	0.60987
0.12	0.53946
0.12	0.64578
0.12	0.56755
0.12	0.5386
0.12	0.56387
0.12	0.5719
0.12	0.68427
0.12	0.59546
0.12	0.57752
0.12	0.5802
0.12	0.67882
0.12	0.74061
0.12	0.76945
0.12	0.64955
0.12	0.7932
0.12	0.77286
0.12	0.78067
0.12	0.74576
0.12	0.6586
0.12	0.85032
0.12	0.73781
0.12	0.68814
0.12	0.86109
0.12	0.71881
0.12	0.83413
0.12	0.72625
0.12	0.73255
0.12	0.81706
0.12	0.79223
0.12	0.91911
0.12	0.84923
0.12	0.89163
0.12	0.80456
0.12	0.90021
0.12	1.01679
0.12	0.99173
0.12	0.82599
0.12	0.85842
0.12	0.9816
0.12	0.86128
0.12	0.92444
0.12	0.86207
0.12	0.96512
0.12	1.08878
0.16	0.00638
0.16	0.01483
0.16	0.02077
0.16	0.03855
0.16	0.04516
0.16	0.05641
0.16	0.06137
0.16	0.08638
0.16	0.09712
0.16	0.10988
0.16	0.11928
0.16	0.10224
0.16	0.13485
0.16	0.12547
0.16	0.12266
0.16	0.14731
0.16	0.14183
0.16	0.1872
0.16	0.20954
0.16	0.22103
0.16	0.23902
0.16	0.24666
0.16	0.21649
0.16	0.20982
0.16	0.24827
0.16	0.21579
0.16	0.30047
0.16	0.24476
0.16	0.30706
0.16	0.25858
0.16	0.26404
0.16	0.36537
0.16	0.37613
0.16	0.31631
0.16	0.29889
0.16	0.32811
0.16	0.33412
0.16	0.43384
0.16	0.443
0.16	0.39144
0.16	0.3453
0.16	0.38994
0.16	0.42124
0.16	0.38884
0.16	0.49826
0.16	0.40515
0.16	0.51876
0.16	0.55324
0.16	0.51717
0.16	0.48788
0.16	0.48921
0.16	0.51082
0.16	0.59311
0.16	0.61877
0.16	0.62572
0.16	0.58969
0.16	0.65133
0.16	0.49226
0.16	0.60936
0.16	0.69307
0.16	0.69581
0.16	0.65713
0.16	0.72748
0.16	0.59011
0.16	0.54536
0.16	0.62524
0.16	0.56085
0.16	0.56976
0.16	0.57841
0.16	0.67638
0.16	0.63593
0.16	0.80137
0.16	0.84464
0.16	0.72021
0.16	0.63224
0.16	0.82983
0.16	0.64756
0.16	0.8065
0.16	0.70972
0.16	0.87061
0.16	0.68488
0.16	0.88165
0.16	0.80046
0.16	0.88746
0.16	0.76974
0.16	0.85177
0.16	0.99355
0.16	0.99341
0.16	0.88294
0.16	0.83523
0.16	0.77192
0.16	0.77784
0.16	0.83953
0.16	0.95159
0.16	1.0375
0.16	0.81398
0.16	0.82616
0.16	0.93335
0.16	0.84948
0.16	0.90803
0.2	0.00592
0.2	0.01843
0.2	0.02477
0.2	0.03571
0.2	0.03821
0.2	0.0511
0.2	0.0752
0.2	0.07374
0.2	0.08149
0.2	0.10466
0.2	0.12277
0.2	0.09244
0.2	0.1112
0.2	0.11193
0.2	0.16442
0.2	0.16497
0.2	0.1834
0.2	0.17798
0.2	0.19417
0.2	0.22653
0.2	0.23946
0.2	0.25089
0.2	0.24907
0.2	0.25978
0.2	0.28247
0.2	0.29075
0.2	0.21832
0.2	0.32644
0.2	0.30399
0.2	0.24572
0.2	0.2459
0.2	0.37242
0.2	0.3921
0.2	0.37633
0.2	0.29312
0.2	0.42483
0.2	0.41236
0.2	0.30187
0.2	0.34417
0.2	0.47217
0.2	0.39688
0.2	0.34799
0.2	0.42423
0.2	0.35448
0.2	0.51948
0.2	0.38659
0.2	0.37298
0.2	0.38432
0.2	0.45148
0.2	0.40789
0.2	0.60751
0.2	0.43198
0.2	0.57198
0.2	0.64313
0.2	0.5731
0.2	0.46663
0.2	0.48162
0.2	0.61735
0.2	0.52112
0.2	0.5022
0.2	0.58712
0.2	0.731
0.2	0.71215
0.2	0.55824
0.2	0.53036
0.2	0.74509
0.2	0.64585
0.2	0.72615
0.2	0.80334
0.2	0.70227
0.2	0.64386
0.2	0.60566
0.2	0.75915
0.2	0.64586
0.2	0.60414
0.2	0.75448
0.2	0.72011
0.2	0.88906
0.2	0.72135
0.2	0.66284
0.2	0.97011
0.2	0.84927
0.2	0.9932
0.2	1.00548
0.2	0.79921
0.2	0.80832
0.2	1.01598
0.2	0.78637
0.2	1.02321
0.2	1.00569
0.2	1.06144
0.2	0.9988
0.2	1.11433
0.2	1.12608
0.2	1.13686
0.2	0.78314
0.2	0.77692
0.2	1.122
0.2	1.07993
0.2	0.87854
0.24	0.00437
0.24	0.01677
0.24	0.02944
0.24	0.02627
0.24	0.05515
0.24	0.05272
0.24	0.04798
0.24	0.05695
0.24	0.06647
0.24	0.09217
0.24	0.12032
0.24	0.08803
0.24	0.09716
0.24	0.1455
0.24	0.13833
0.24	0.12586
0.24	0.14017
0.24	0.1342
0.24	0.14174
0.24	0.17946
0.24	0.21803
0.24	0.25384
0.24	0.27888
0.24	0.28587
0.24	0.20048
0.24	0.23405
0.24	0.2994
0.24	0.2086
0.24	0.21778
0.24	0.32599
0.24	0.26596
0.24	0.35877
0.24	0.39995
0.24	0.41914
0.24	0.38134
0.24	0.29826
0.24	0.27904
0.24	0.46522
0.24	0.35309
0.24	0.32308
0.24	0.50581
0.24	0.31762
0.24	0.45117
0.24	0.33074
0.24	0.437
0.24	0.51386
0.24	0.48794
0.24	0.54327
0.24	0.46165
0.24	0.6129
0.24	0.45109
0.24	0.40326
0.24	0.49544
0.24	0.66359
0.24	0.51557
0.24	0.42548
0.24	0.45679
0.24	0.59208
0.24	0.56949
0.24	0.63999
0.24	0.48125
0.24	0.52596
0.24	0.56452
0.24	0.50274
0.24	0.5127
0.24	0.81675
0.24	0.81884
0.24	0.76592
0.24	0.59635
0.24	0.64096
0.24	0.78697
0.24	0.63522
0.24	0.56847
0.24	0.56061
0.24	0.56761
0.24	0.71947
0.24	0.86433
0.24	0.66872
0.24	0.97251
0.24	0.9892
0.24	0.61574
0.24	0.64137
0.24	0.72
0.24	0.84064
0.24	0.95019
0.24	0.83393
0.24	0.98687
0.24	0.67142
0.24	0.74595
0.24	0.6883
0.24	0.68991
0.24	0.78063
0.24	0.75785
0.24	0.83992
0.24	0.99939
0.24	0.82636
0.24	0.73633
0.24	1.21296
0.24	1.2158
0.24	1.21955
0.28	0.0063
0.28	0.01605
0.28	0.02603
0.28	0.03813
0.28	0.03225
0.28	0.04971
0.28	0.07965
0.28	0.08406
0.28	0.06893
0.28	0.07437
0.28	0.11667
0.28	0.08525
0.28	0.09765
0.28	0.16607
0.28	0.10672
0.28	0.19615
0.28	0.16943
0.28	0.221
0.28	0.169
0.28	0.14201
0.28	0.18063
0.28	0.26642
0.28	0.28624
0.28	0.23077
0.28	0.1888
0.28	0.19537
0.28	0.22185
0.28	0.35124
0.28	0.33495
0.28	0.3316
0.28	0.36191
0.28	0.3075
0.28	0.41553
0.28	0.40754
0.28	0.4394
0.28	0.27046
0.28	0.42103
0.28	0.27706
0.28	0.40143
0.28	0.35064
0.28	0.368
0.28	0.3463
0.28	0.51706
0.28	0.3148
0.28	0.36665
0.28	0.56674
0.28	0.55272
0.28	0.43488
0.28	0.42013
0.28	0.37031
0.28	0.39226
0.28	0.57043
0.28	0.394
0.28	0.64308
0.28	0.4906
0.28	0.44443
0.28	0.60569
0.28	0.41718
0.28	0.63308
0.28	0.46896
0.28	0.76893
0.28	0.49192
0.28	0.45347
0.28	0.46477
0.28	0.47281
0.28	0.83681
0.28	0.81117
0.28	0.54449
0.28	0.52609
0.28	0.56403
0.28	0.55815
0.28	0.82717
0.28	0.66305
0.28	0.63136
0.28	0.58777
0.28	0.7707
0.28	0.93483
0.28	0.56641
0.28	0.71636
0.28	0.64231
0.28	0.99906
0.28	0.99754
0.28	0.70079
0.28	0.60366
0.28	1.03554
0.28	1.01763
0.28	1.0548
0.28	0.63359
0.28	0.64065
0.28	0.76599
0.28	0.99073
0.28	1.07918
0.28	1.00325
0.28	0.75539
0.28	0.68752
0.28	1.13885
0.28	0.74642
0.28	1.24916
0.28	1.15982
0.28	1.15453
0.32	0.00441
0.32	0.01084
0.32	0.01617
0.32	0.03905
0.32	0.05307
0.32	0.04941
0.32	0.05154
0.32	0.07919
0.32	0.10257
0.32	0.06401
0.32	0.10898
0.32	0.08438
0.32	0.11746
0.32	0.11136
0.32	0.1752
0.32	0.10858
0.32	0.13392
0.32	0.13153
0.32	0.23576
0.32	0.15823
0.32	0.1482
0.32	0.28597
0.32	0.28406
0.32	0.17813
0.32	0.27932
0.32	0.32999
0.32	0.22537
0.32	0.18833
0.32	0.23743
0.32	0.20459
0.32	0.36185
0.32	0.23557
0.32	0.42976
0.32	0.38816
0.32	0.36582
0.32	0.39033
0.32	0.36426
0.32	0.40206
0.32	0.30243
0.32	0.44401
0.32	0.2822
0.32	0.51553
0.32	0.54839
0.32	0.30081
0.32	0.33525
0.32	0.454
0.32	0.36461
0.32	0.33264
0.32	0.56458
0.32	0.61001
0.32	0.65704
0.32	0.54764
0.32	0.38715
0.32	0.50492
0.32	0.52523
0.32	0.46082
0.32	0.74627
0.32	0.48931
0.32	0.40144
0.32	0.76506
0.32	0.41474
0.32	0.77443
0.32	0.66537
0.32	0.60292
0.32	0.45345
0.32	0.86495
0.32	0.76705
0.32	0.46491
0.32	0.75409
0.32	0.9233
0.32	0.6458
0.32	0.52355
0.32	0.79225
0.32	0.96942
0.32	0.86933
0.32	0.97497
0.32	0.8913
0.32	0.53141
0.32	0.5673
0.32	0.55184
0.32	0.71892
0.32	0.63281
0.32	0.81674
0.32	1.05023
0.32	0.60777
0.32	0.99309
0.32	1.11994
0.32	0.601
0.32	0.60794
0.32	0.98593
0.32	1.13688
0.32	0.64019
0.32	0.64655
0.32	1.00459
0.32	1.09011
0.32	0.92062
0.32	1.09471
0.32	1.06974
0.32	1.26112
0.32	1.07284
0.36	0.00367
0.36	0.00841
0.36	0.01606
0.36	0.02414
0.36	0.03421
0.36	0.04574
0.36	0.05636
0.36	0.04677
0.36	0.09429
0.36	0.06935
0.36	0.09682
0.36	0.08029
0.36	0.15022
0.36	0.08537
0.36	0.13979
0.36	0.16886
0.36	0.17643
0.36	0.1677
0.36	0.12506
0.36	0.26159
0.36	0.13548
0.36	0.28303
0.36	0.28506
0.36	0.15203
0.36	0.32415
0.36	0.23719
0.36	0.33018
0.36	0.37724
0.36	0.24076
0.36	0.29646
0.36	0.20913
0.36	0.20509
0.36	0.39812
0.36	0.39504
0.36	0.29911
0.36	0.48068
0.36	0.23807
0.36	0.36852
0.36	0.34722
0.36	0.2666
0.36	0.53793
0.36	0.40553
0.36	0.37517
0.36	0.31579
0.36	0.32726
0.36	0.38341
0.36	0.30063
0.36	0.49578
0.36	0.31291
0.36	0.32077
0.36	0.32516
0.36	0.33629
0.36	0.68792
0.36	0.3517
0.36	0.68304
0.36	0.42727
0.36	0.76228
0.36	0.67331
0.36	0.47908
0.36	0.41165
0.36	0.71084
0.36	0.40339
0.36	0.56578
0.36	0.78233
0.36	0.65402
0.36	0.71632
0.36	0.84576
0.36	0.43566
0.36	0.93279
0.36	0.65253
0.36	0.90993
0.36	0.67019
0.36	0.53324
0.36	0.47995
0.36	0.71244
0.36	0.77059
0.36	0.64395
0.36	0.50737
0.36	0.52474
0.36	0.60407
0.36	0.52415
0.36	0.57153
0.36	0.83953
0.36	0.54235
0.36	0.87698
0.36	0.5517
0.36	0.68511
0.36	0.67623
0.36	0.5765
0.36	1.01734
0.36	0.94414
0.36	0.63069
0.36	1.02936
0.36	0.89396
0.36	0.63191
0.36	0.70429
0.36	0.89216
0.36	0.64816
0.36	1.16256
0.36	1.30431
0.4	0.00483
0.4	0.00962
0.4	0.02793
0.4	0.03097
0.4	0.03262
0.4	0.0513
0.4	0.06701
0.4	0.0813
0.4	0.05465
0.4	0.09643
0.4	0.07943
0.4	0.0791
0.4	0.17596
0.4	0.10066
0.4	0.08786
0.4	0.14562
0.4	0.10709
0.4	0.14579
0.4	0.16837
0.4	0.16863
0.4	0.17582
0.4	0.22585
0.4	0.30047
0.4	0.14182
0.4	0.23072
0.4	0.15559
0.4	0.16581
0.4	0.17185
0.4	0.24638
0.4	0.26581
0.4	0.22833
0.4	0.27201
0.4	0.28186
0.4	0.44948
0.4	0.26717
0.4	0.386
0.4	0.25993
0.4	0.22553
0.4	0.41959
0.4	0.45954
0.4	0.26164
0.4	0.25358
0.4	0.25669
0.4	0.46034
0.4	0.37637
0.4	0.37583
0.4	0.29018
0.4	0.66776
0.4	0.38559
0.4	0.58893
0.4	0.66515
0.4	0.71291
0.4	0.37773
0.4	0.4279
0.4	0.65174
0.4	0.34649
0.4	0.79521
0.4	0.76757
0.4	0.67985
0.4	0.38512
0.4	0.57684
0.4	0.65671
0.4	0.50411
0.4	0.38327
0.4	0.71718
0.4	0.42649
0.4	0.87675
0.4	0.41209
0.4	0.96203
0.4	0.4947
0.4	0.56614
0.4	0.93706
0.4	0.54916
0.4	1.0275
0.4	0.50946
0.4	0.45922
0.4	0.46367
0.4	0.65818
0.4	0.56635
0.4	0.57255
0.4	0.49
0.4	0.78651
0.4	0.50963
0.4	1.0293
0.4	0.53899
0.4	1.16319
0.4	0.62918
0.4	1.23053
0.4	0.77829
0.4	0.74638
0.4	1.04839
0.4	0.65434
0.4	1.29966
0.4	0.57905
0.4	1.1813
0.4	0.76672
0.4	0.76963
0.4	1.03399
0.4	0.60174
0.4	0.98894
0.44	0.00525
0.44	0.01181
0.44	0.03215
0.44	0.04729
0.44	0.05766
0.44	0.0388
0.44	0.03859
0.44	0.06881
0.44	0.05624
0.44	0.13569
0.44	0.06249
0.44	0.07543
0.44	0.16772
0.44	0.15512
0.44	0.10943
0.44	0.08727
0.44	0.23355
0.44	0.13913
0.44	0.17841
0.44	0.11095
0.44	0.29673
0.44	0.14898
0.44	0.32414
0.44	0.13425
0.44	0.17016
0.44	0.16681
0.44	0.19139
0.44	0.24894
0.44	0.24823
0.44	0.19811
0.44	0.40278
0.44	0.43839
0.44	0.18948
0.44	0.46186
0.44	0.27656
0.44	0.32202
0.44	0.3662
0.44	0.28827
0.44	0.21915
0.44	0.293
0.44	0.49509
0.44	0.59315
0.44	0.44908
0.44	0.55419
0.44	0.58989
0.44	0.46832
0.44	0.27426
0.44	0.59654
0.44	0.62688
0.44	0.54054
0.44	0.37569
0.44	0.30403
0.44	0.47792
0.44	0.62992
0.44	0.31889
0.44	0.34917
0.44	0.66047
0.44	0.71235
0.44	0.76601
0.44	0.47319
0.44	0.35687
0.44	0.68375
0.44	0.40534
0.44	0.90092
0.44	0.37749
0.44	0.51069
0.44	0.43546
0.44	0.51862
0.44	0.89941
0.44	0.4877
0.44	0.46251
0.44	0.60936
0.44	1.02239
0.44	0.46452
0.44	0.6275
0.44	1.07491
0.44	1.04869
0.44	1.01997
0.44	1.0406
0.44	0.452
0.44	0.45289
0.44	0.84411
0.44	0.46916
0.44	1.06654
0.44	1.02376
0.44	0.49989
0.44	0.72904
0.44	0.49818
0.44	0.98391
0.44	0.50762
0.44	1.21537
0.44	0.53301
0.44	1.30492
0.44	0.52599
0.44	1.31884
0.44	1.35701
0.44	0.56388
0.44	0.56039
0.44	1.40201
0.44	0.60016
0.48	0.00182
0.48	0.01423
0.48	0.01874
0.48	0.01898
0.48	0.02448
0.48	0.05747
0.48	0.09017
0.48	0.03885
0.48	0.12186
0.48	0.08291
0.48	0.05462
0.48	0.0684
0.48	0.15019
0.48	0.20067
0.48	0.20637
0.48	0.16052
0.48	0.09027
0.48	0.12758
0.48	0.10675
0.48	0.25079
0.48	0.146
0.48	0.11351
0.48	0.28146
0.48	0.12153
0.48	0.14152
0.48	0.23829
0.48	0.37065
0.48	0.33724
0.48	0.16391
0.48	0.27249
0.48	0.15936
0.48	0.17858
0.48	0.21414
0.48	0.2701
0.48	0.37244
0.48	0.33108
0.48	0.46304
0.48	0.46132
0.48	0.26629
0.48	0.21965
0.48	0.21078
0.48	0.21609
0.48	0.315
0.48	0.23573
0.48	0.43139
0.48	0.67661
0.48	0.2447
0.48	0.6132
0.48	0.72133
0.48	0.3236
0.48	0.26504
0.48	0.38669
0.48	0.30179
0.48	0.30381
0.48	0.54036
0.48	0.81579
0.48	0.33483
0.48	0.43667
0.48	0.6261
0.48	0.47146
0.48	0.31776
0.48	0.39806
0.48	0.83701
0.48	0.41081
0.48	0.6706
0.48	0.54328
0.48	0.48852
0.48	0.94631
0.48	0.44818
0.48	0.75051
0.48	0.51328
0.48	0.5592
0.48	1.00165
0.48	0.38936
0.48	1.07249
0.48	0.47659
0.48	0.40107
0.48	0.4106
0.48	0.51011
0.48	0.65029
0.48	0.61779
0.48	0.54864
0.48	0.43195
0.48	0.99905
0.48	1.25652
0.48	0.48268
0.48	1.22028
0.48	1.14676
0.48	0.57714
0.48	1.33072
0.48	0.48005
0.48	0.65154
0.48	0.7183
0.48	0.55845
0.48	1.40707
0.48	1.41625
0.48	0.6727
0.48	0.82095
0.48	0.61874
0.48	0.80043
0.52	0.0049
0.52	0.02229
0.52	0.00999
0.52	0.02171
0.52	0.04514
0.52	0.02713
0.52	0.03282
0.52	0.10865
0.52	0.06205
0.52	0.04705
0.52	0.05713
0.52	0.05983
0.52	0.13745
0.52	0.16055
0.52	0.15507
0.52	0.18793
0.52	0.13767
0.52	0.1694
0.52	0.21302
0.52	0.12038
0.52	0.10604
0.52	0.14378
0.52	0.16167
0.52	0.11763
0.52	0.13392
0.52	0.33309
0.52	0.31235
0.52	0.15223
0.52	0.41956
0.52	0.2325
0.52	0.46771
0.52	0.28541
0.52	0.48578
0.52	0.16027
0.52	0.5167
0.52	0.45532
0.52	0.45893
0.52	0.56593
0.52	0.43977
0.52	0.39887
0.52	0.40026
0.52	0.56844
0.52	0.33424
0.52	0.46214
0.52	0.21711
0.52	0.30748
0.52	0.27203
0.52	0.7185
0.52	0.72859
0.52	0.27409
0.52	0.29319
0.52	0.77062
0.52	0.73013
0.52	0.41054
0.52	0.30077
0.52	0.2794
0.52	0.38063
0.52	0.28051
0.52	0.33043
0.52	0.32838
0.52	0.29557
0.52	0.34496
0.52	0.90568
0.52	0.30627
0.52	0.73428
0.52	0.69414
0.52	0.44032
0.52	0.32771
0.52	0.42219
0.52	0.69333
0.52	1.03808
0.52	0.91027
0.52	1.10534
0.52	0.36501
0.52	0.79725
0.52	0.36247
0.52	0.60524
0.52	0.66776
0.52	0.89347
0.52	0.56425
0.52	0.82821
0.52	0.4286
0.52	0.59026
0.52	1.22945
0.52	1.1847
0.52	0.45601
0.52	0.93188
0.52	1.13361
0.52	0.43497
0.52	0.50645
0.52	1.34887
0.52	0.70639
0.52	0.52563
0.52	1.42334
0.52	0.68486
0.52	0.97047
0.52	0.52194
0.52	0.78123
0.52	0.516
0.52	1.36459
0.56	0.00289
0.56	0.01948
0.56	0.01316
0.56	0.05104
0.56	0.03878
0.56	0.08328
0.56	0.10194
0.56	0.0378
0.56	0.0391
0.56	0.05127
0.56	0.09343
0.56	0.05044
0.56	0.14415
0.56	0.12405
0.56	0.08968
0.56	0.08056
0.56	0.20611
0.56	0.07914
0.56	0.09437
0.56	0.13437
0.56	0.30735
0.56	0.33014
0.56	0.10076
0.56	0.13651
0.56	0.13878
0.56	0.36612
0.56	0.20538
0.56	0.12269
0.56	0.21339
0.56	0.13439
0.56	0.1408
0.56	0.17826
0.56	0.14681
0.56	0.29236
0.56	0.21494
0.56	0.47524
0.56	0.30757
0.56	0.56225
0.56	0.55784
0.56	0.61605
0.56	0.58726
0.56	0.31218
0.56	0.2016
0.56	0.20673
0.56	0.69401
0.56	0.23631
0.56	0.72706
0.56	0.34124
0.56	0.45676
0.56	0.29518
0.56	0.28567
0.56	0.71853
0.56	0.63634
0.56	0.829
0.56	0.84276
0.56	0.86776
0.56	0.41159
0.56	0.8699
0.56	0.33168
0.56	0.29048
0.56	0.38376
0.56	0.45521
0.56	0.97429
0.56	0.29046
0.56	0.43715
0.56	0.33835
0.56	1.03988
0.56	0.65662
0.56	0.46778
0.56	0.34681
0.56	0.36498
0.56	0.54823
0.56	0.53382
0.56	0.34157
0.56	1.05952
0.56	0.33388
0.56	0.83378
0.56	1.17996
0.56	0.39526
0.56	1.11065
0.56	0.55238
0.56	0.87337
0.56	0.70541
0.56	0.39793
0.56	0.44672
0.56	0.39331
0.56	1.3481
0.56	1.30328
0.56	0.42116
0.56	0.40189
0.56	0.87166
0.56	1.35092
0.56	0.53309
0.56	0.42046
0.56	0.60781
0.56	0.43219
0.56	0.54896
0.56	0.4352
0.56	0.76853
0.56	0.99768
0.6	0.00369
0.6	0.01095
0.6	0.02573
0.6	0.02472
0.6	0.01862
0.6	0.02212
0.6	0.02583
0.6	0.05462
0.6	0.1134
0.6	0.14266
0.6	0.16956
0.6	0.0523
0.6	0.16959
0.6	0.10135
0.6	0.06213
0.6	0.0638
0.6	0.0742
0.6	0.20671
0.6	0.13091
0.6	0.11602
0.6	0.08933
0.6	0.09853
0.6	0.13301
0.6	0.28662
0.6	0.20966
0.6	0.3322
0.6	0.17679
0.6	0.13029
0.6	0.12287
0.6	0.26449
0.6	0.20042
0.6	0.37861
0.6	0.49231
0.6	0.22113
0.6	0.15465
0.6	0.17156
0.6	0.1589
0.6	0.35256
0.6	0.49148
0.6	0.62837
0.6	0.38213
0.6	0.17921
0.6	0.45127
0.6	0.64664
0.6	0.18385
0.6	0.41843
0.6	0.19731
0.6	0.19909
0.6	0.20208
0.6	0.65159
0.6	0.21042
0.6	0.81263
0.6	0.55491
0.6	0.59623
0.6	0.51369
0.6	0.3578
0.6	0.68444
0.6	0.23426
0.6	0.4469
0.6	0.87575
0.6	0.78094
0.6	0.90141
0.6	0.53294
0.6	0.25998
0.6	0.51666
0.6	0.29797
0.6	0.78118
0.6	1.05323
0.6	1.0905
0.6	0.37891
0.6	0.98595
0.6	0.40923
0.6	0.35329
0.6	1.09587
0.6	0.53436
0.6	0.39548
0.6	0.4819
0.6	1.06005
0.6	0.35268
0.6	0.71188
0.6	0.33462
0.6	0.92316
0.6	0.824
0.6	1.33218
0.6	0.83954
0.6	1.35765
0.6	0.41678
0.6	0.58416
0.6	0.37956
0.6	0.45077
0.6	1.11106
0.6	1.2758
0.6	0.74169
0.6	0.42606
0.6	0.38025
0.6	0.66302
0.6	0.54077
0.6	1.54872
0.6	0.68788
0.6	0.40134
0.64	6.3028E-5
0.64	0.00975
0.64	0.03533
0.64	0.01489
0.64	0.04564
0.64	0.05558
0.64	0.10149
0.64	0.04666
0.64	0.04249
0.64	0.05707
0.64	0.06691
0.64	0.07585
0.64	0.2065
0.64	0.10123
0.64	0.05217
0.64	0.07048
0.64	0.06041
0.64	0.13812
0.64	0.17818
0.64	0.15776
0.64	0.21818
0.64	0.1437
0.64	0.30651
0.64	0.20493
0.64	0.40036
0.64	0.17932
0.64	0.22009
0.64	0.13278
0.64	0.10175
0.64	0.48437
0.64	0.49822
0.64	0.12137
0.64	0.12274
0.64	0.21402
0.64	0.47937
0.64	0.18937
0.64	0.17409
0.64	0.15081
0.64	0.22524
0.64	0.55622
0.64	0.40594
0.64	0.15282
0.64	0.69859
0.64	0.39707
0.64	0.2266
0.64	0.34484
0.64	0.76479
0.64	0.64484
0.64	0.49371
0.64	0.27498
0.64	0.25138
0.64	0.4178
0.64	0.86754
0.64	0.76519
0.64	0.45729
0.64	0.25074
0.64	0.30937
0.64	0.2745
0.64	0.65824
0.64	0.26411
0.64	0.24675
0.64	0.22491
0.64	0.23448
0.64	0.6934
0.64	0.95463
0.64	0.51944
0.64	1.09503
0.64	1.10672
0.64	0.97793
0.64	0.61218
0.64	0.38393
0.64	0.26127
0.64	0.33595
0.64	0.26687
0.64	0.38486
0.64	0.77293
0.64	0.3023
0.64	0.32765
0.64	0.69801
0.64	1.2841
0.64	0.34105
0.64	0.8751
0.64	0.547
0.64	0.69466
0.64	0.34285
0.64	0.44041
0.64	1.34349
0.64	0.58012
0.64	1.23708
0.64	1.17369
0.64	0.58162
0.64	0.72275
0.64	0.38324
0.64	0.33939
0.64	0.34335
0.64	0.78184
0.64	0.85989
0.64	0.68287
0.64	1.52491
0.64	0.86818
0.68	0.00146
0.68	0.00598
0.68	0.01379
0.68	0.01613
0.68	0.03396
0.68	0.02871
0.68	0.02114
0.68	0.03367
0.68	0.03634
0.68	0.03111
0.68	0.03261
0.68	0.18541
0.68	0.12713
0.68	0.13783
0.68	0.04674
0.68	0.09493
0.68	0.08383
0.68	0.05869
0.68	0.0624
0.68	0.06255
0.68	0.06766
0.68	0.10304
0.68	0.07158
0.68	0.07553
0.68	0.11291
0.68	0.08675
0.68	0.42465
0.68	0.10483
0.68	0.09201
0.68	0.36706
0.68	0.2502
0.68	0.11658
0.68	0.15302
0.68	0.11356
0.68	0.12982
0.68	0.20347
0.68	0.36333
0.68	0.19245
0.68	0.12497
0.68	0.18856
0.68	0.6766
0.68	0.15089
0.68	0.71654
0.68	0.27135
0.68	0.39745
0.68	0.16389
0.68	0.22579
0.68	0.23056
0.68	0.15831
0.68	0.29923
0.68	0.41691
0.68	0.17008
0.68	0.22888
0.68	0.4373
0.68	0.92124
0.68	0.3269
0.68	0.31749
0.68	0.30304
0.68	0.34432
0.68	0.19134
0.68	0.21918
0.68	0.4462
0.68	0.50806
0.68	0.21782
0.68	0.20747
0.68	0.40993
0.68	0.28124
0.68	0.38716
0.68	0.74681
0.68	0.34659
0.68	0.43165
0.68	0.24092
0.68	0.47979
0.68	0.27681
0.68	0.23909
0.68	0.55424
0.68	0.45594
0.68	0.92553
0.68	0.32748
0.68	0.2887
0.68	1.34995
0.68	0.7503
0.68	1.37427
0.68	1.31963
0.68	0.3633
0.68	0.38568
0.68	0.88599
0.68	0.3196
0.68	0.73855
0.68	0.55365
0.68	0.83337
0.68	0.47103
0.68	0.84126
0.68	1.0611
0.68	0.95802
0.68	0.31483
0.68	0.362
0.68	1.46256
0.68	1.61936
0.68	0.8671
0.72	0.00171
0.72	0.00358
0.72	0.00861
0.72	0.0557
0.72	0.0134
0.72	0.01622
0.72	0.05242
0.72	0.04614
0.72	0.07553
0.72	0.14221
0.72	0.06254
0.72	0.06793
0.72	0.05043
0.72	0.2274
0.72	0.04231
0.72	0.11236
0.72	0.13427
0.72	0.05013
0.72	0.06674
0.72	0.15184
0.72	0.29371
0.72	0.16173
0.72	0.38784
0.72	0.34726
0.72	0.0814
0.72	0.10461
0.72	0.1678
0.72	0.07679
0.72	0.08475
0.72	0.44576
0.72	0.2074
0.72	0.14484
0.72	0.35441
0.72	0.2309
0.72	0.1177
0.72	0.32433
0.72	0.1378
0.72	0.17496
0.72	0.64437
0.72	0.13116
0.72	0.14998
0.72	0.39076
0.72	0.30335
0.72	0.51974
0.72	0.30247
0.72	0.13805
0.72	0.15205
0.72	0.1402
0.72	0.25569
0.72	0.14034
0.72	0.30728
0.72	0.50103
0.72	0.32343
0.72	0.16061
0.72	0.17916
0.72	0.72461
0.72	0.97023
0.72	0.1718
0.72	0.60087
0.72	0.16834
0.72	0.21381
0.72	0.78313
0.72	1.0807
0.72	0.44609
0.72	0.3576
0.72	0.51829
0.72	0.65117
0.72	0.3029
0.72	0.19594
0.72	0.22266
0.72	0.84616
0.72	0.24446
0.72	0.23701
0.72	0.21116
0.72	0.20932
0.72	0.45881
0.72	0.76113
0.72	0.36511
0.72	1.01806
0.72	1.05731
0.72	0.25617
0.72	0.33187
0.72	0.2319
0.72	0.25434
0.72	1.12263
0.72	1.43833
0.72	0.89182
0.72	0.57389
0.72	1.39651
0.72	0.67347
0.72	0.68719
0.72	0.31603
0.72	0.36424
0.72	0.33326
0.72	0.28204
0.72	1.23493
0.72	1.2764
0.72	0.27842
0.72	0.28193
0.72	0.28069
0.76	0.0013
0.76	0.00372
0.76	0.00619
0.76	0.02229
0.76	0.01944
0.76	0.08953
0.76	0.02645
0.76	0.02793
0.76	0.02236
0.76	0.02759
0.76	0.08148
0.76	0.02775
0.76	0.03031
0.76	0.11392
0.76	0.04486
0.76	0.08958
0.76	0.1649
0.76	0.05354
0.76	0.12804
0.76	0.27624
0.76	0.10377
0.76	0.05202
0.76	0.05853
0.76	0.05695
0.76	0.21842
0.76	0.22703
0.76	0.06441
0.76	0.15545
0.76	0.16803
0.76	0.30233
0.76	0.39583
0.76	0.11423
0.76	0.42456
0.76	0.41739
0.76	0.20515
0.76	0.10723
0.76	0.09232
0.76	0.43482
0.76	0.09716
0.76	0.24749
0.76	0.20243
0.76	0.14871
0.76	0.10252
0.76	0.24055
0.76	0.11795
0.76	0.20202
0.76	0.18772
0.76	0.13161
0.76	0.27754
0.76	0.13122
0.76	0.15129
0.76	0.59258
0.76	0.12785
0.76	0.22078
0.76	0.87121
0.76	0.148
0.76	0.13675
0.76	0.3574
0.76	0.2638
0.76	0.35183
0.76	0.14967
0.76	0.27374
0.76	0.69644
0.76	0.3331
0.76	0.40123
0.76	0.30306
0.76	0.26379
0.76	0.16404
0.76	0.25447
0.76	0.23261
0.76	0.23273
0.76	0.37273
0.76	0.49264
0.76	0.63236
0.76	0.70569
0.76	0.81288
0.76	0.22793
0.76	0.9877
0.76	0.51862
0.76	0.77119
0.76	0.21608
0.76	0.22869
0.76	0.25063
0.76	0.4991
0.76	0.4775
0.76	0.2739
0.76	0.30412
0.76	0.25071
0.76	0.22051
0.76	0.35516
0.76	0.50806
0.76	1.49558
0.76	1.37881
0.76	0.71679
0.76	0.32001
0.76	0.94712
0.76	1.10728
0.76	0.26974
0.76	0.33373
0.76	0.32499
[truncated: 8,000 more rows]
