# Supplementary material for: Explosive transitions to synchronization in networks of frequency dipoles
Source: PLoS One. 2022 Sep 20;17(9):e0274807. doi: 10.1371/journal.pone.0274807 (PMC9488809; doi:10.1371/journal.pone.0274807)
Supplement: S1 Data — This compressed file covers the data information of all pictures in the manuscript. (ZIP) [file pone.0274807.s001.zip › Minimal data set/Fig10c_negative.txt]

0	0.64103
0	0.97409
0	-0.70384
0	0.08119
0	-0.50706
0	-0.94511
0	0.90261
0	-0.53279
0	-0.96248
0	0.06588
0	-0.56636
0	0.52309
0	0.11103
0	0.32595
0	0.24299
0	-0.83923
0	-0.24509
0	-0.03103
0	-0.26411
0	-0.83978
0	0.46231
0	-0.87185
0	0.80642
0	-0.50122
0	-0.13904
0	0.36581
0	0.62229
0	-0.14019
0	0.51312
0	-0.67705
0	0.55996
0	0.435
0	0.04951
0	-0.37307
0	0.45309
0	-0.02809
0	-0.50367
0	0.06862
0	-0.94497
0	0.03026
0	-0.10733
0	0.01272
0	0.77985
0	-0.44753
0	-0.87057
0	-0.94673
0	0.66228
0	-0.3406
0	-0.91741
0	0.95401
0	-0.41152
0	0.65749
0	0.91263
0	-0.23231
0	-0.20313
0	-0.65961
0	0.70462
0	0.29349
0	0.56201
0	0.53704
0	-0.68211
0	0.71517
0	0.21813
0	0.89805
0	0.47708
0	-0.47386
0	0.33228
0	0.934
0	-0.90056
0	0.70771
0	0.22523
0	-0.71424
0	-0.04067
0	-0.91857
0	-0.31165
0	-0.69688
0	0.49534
0	0.05079
0	-0.0444
0	-0.21462
0	-0.09918
0	-0.49712
0	0.91687
0	0.07032
0	0.5068
0	-0.09981
0	0.61144
0	-0.72082
0	-0.62691
0	0.78093
0	0.95146
0	-0.10755
0	0.13914
0	-0.62016
0	-0.30818
0	-0.49257
0	-0.88268
0	-0.44234
0	0.68209
0	0.9041
0.04	-0.90955
0.04	-0.47623
0.04	-0.06162
0.04	0.82579
0.04	0.32818
0.04	-0.01137
0.04	-0.06385
0.04	0.59937
0.04	0.25312
0.04	-0.60731
0.04	0.85885
0.04	0.02791
0.04	-0.27861
0.04	0.04
0.04	0.04851
0.04	-0.94378
0.04	-0.25122
0.04	0.05413
0.04	-0.08012
0.04	-0.54959
0.04	0.82841
0.04	-0.38753
0.04	-0.61284
0.04	0.15119
0.04	0.61914
0.04	-0.77141
0.04	-0.4254
0.04	0.91072
0.04	-0.33999
0.04	0.55345
0.04	-0.11847
0.04	-0.13099
0.04	-0.4083
0.04	-0.73837
0.04	0.15669
0.04	-0.20817
0.04	-0.58984
0.04	0.07154
0.04	-0.83388
0.04	0.22077
0.04	0.1907
0.04	0.38437
0.04	-0.74057
0.04	0.14539
0.04	-0.18996
0.04	-0.17267
0.04	-0.46067
0.04	0.61676
0.04	0.14881
0.04	0.11009
0.04	0.82549
0.04	0.0044
0.04	0.36248
0.04	-0.68403
0.04	-0.56706
0.04	-0.94204
0.04	0.53555
0.04	0.22503
0.04	0.58432
0.04	0.64978
0.04	-0.47861
0.04	-0.97008
0.04	0.61342
0.04	-0.60385
0.04	-0.92059
0.04	0.21836
0.04	-0.87383
0.04	-0.18837
0.04	0.07807
0.04	-0.21651
0.04	-0.60128
0.04	0.54565
0.04	-0.68421
0.04	0.5287
0.04	-0.75443
0.04	0.9603
0.04	0.23808
0.04	-0.10871
0.04	-0.10544
0.04	-0.1752
0.04	0.03688
0.04	-0.27059
0.04	-0.76726
0.04	0.47259
0.04	-0.9854
0.04	0.50288
0.04	-0.67503
0.04	0.08463
0.04	0.27624
0.04	-0.22186
0.04	0.04836
0.04	-0.92088
0.04	-0.58561
0.04	0.74346
0.04	-0.84873
0.04	-0.93895
0.04	0.7716
0.04	-0.68712
0.04	0.53821
0.04	0.85193
0.08	-0.40633
0.08	0.10185
0.08	0.63575
0.08	-0.39408
0.08	-0.81834
0.08	0.94974
0.08	0.99831
0.08	-0.24241
0.08	-0.51025
0.08	0.71724
0.08	0.26932
0.08	-0.41968
0.08	-0.66005
0.08	-0.23285
0.08	-0.12044
0.08	0.97689
0.08	-0.23845
0.08	0.1506
0.08	0.13393
0.08	-0.25734
0.08	-0.74989
0.08	0.07972
0.08	-0.04641
0.08	0.82984
0.08	-0.58747
0.08	0.11199
0.08	0.54179
0.08	-0.0228
0.08	0.83001
0.08	-0.1969
0.08	-0.75906
0.08	-0.70357
0.08	-0.89076
0.08	0.90683
0.08	-0.10205
0.08	-0.3649
0.08	-0.66776
0.08	0.09031
0.08	-0.70977
0.08	0.41498
0.08	0.47815
0.08	0.80072
0.08	-0.21619
0.08	0.71975
0.08	0.48395
0.08	0.61736
0.08	0.42835
0.08	-0.40528
0.08	-0.77554
0.08	-0.734
0.08	0.09856
0.08	-0.6153
0.08	-0.18076
0.08	0.84359
0.08	-0.90367
0.08	0.81127
0.08	0.36612
0.08	0.1598
0.08	0.61776
0.08	0.76726
0.08	-0.24935
0.08	-0.66585
0.08	-0.95869
0.08	-0.09941
0.08	-0.31728
0.08	0.93671
0.08	-0.06612
0.08	0.69195
0.08	-0.93549
0.08	0.86838
0.08	0.5901
0.08	-0.19161
0.08	0.68661
0.08	0.01628
0.08	0.79941
0.08	0.62624
0.08	0.00673
0.08	-0.27369
0.08	-0.16436
0.08	-0.13345
0.08	0.18012
0.08	-0.02736
0.08	-0.44896
0.08	0.91219
0.08	-0.46408
0.08	-0.89354
0.08	0.02682
0.08	0.86657
0.08	-0.82061
0.08	0.76593
0.08	-0.86623
0.08	0.2757
0.08	0.67713
0.08	0.15418
0.08	0.64063
0.08	0.65801
0.08	0.46589
0.08	-0.94981
0.08	0.39311
0.08	0.80442
0.12	0.07648
0.12	0.73533
0.12	-0.66358
0.12	0.42377
0.12	0.07622
0.12	-0.05315
0.12	0.09344
0.12	0.94888
0.12	0.8005
0.12	0.1235
0.12	-0.22062
0.12	-0.88485
0.12	-0.96389
0.12	-0.50162
0.12	-0.26288
0.12	0.92944
0.12	-0.19856
0.12	0.28407
0.12	0.38048
0.12	0.05381
0.12	-0.34691
0.12	0.63308
0.12	0.58283
0.12	-0.42942
0.12	0.23669
0.12	-0.98735
0.12	-0.46146
0.12	-0.94122
0.12	0.02613
0.12	-0.88958
0.12	0.63544
0.12	0.80387
0.12	0.71089
0.12	0.5445
0.12	-0.3237
0.12	-0.50868
0.12	-0.72461
0.12	0.12973
0.12	-0.57346
0.12	0.6526
0.12	0.80945
0.12	-0.77757
0.12	0.27276
0.12	-0.6583
0.12	-0.77489
0.12	-0.55315
0.12	-0.65588
0.12	0.59226
0.12	0.32777
0.12	0.45935
0.12	-0.59032
0.12	0.74647
0.12	-0.7167
0.12	0.45155
0.12	0.72993
0.12	0.59632
0.12	0.20442
0.12	0.10736
0.12	0.67278
0.12	0.90735
0.12	0.0069
0.12	-0.35171
0.12	-0.53753
0.12	0.43279
0.12	0.27759
0.12	-0.36685
0.12	0.73615
0.12	-0.41459
0.12	0.05822
0.12	-0.04007
0.12	-0.21073
0.12	-0.87379
0.12	0.08364
0.12	-0.54127
0.12	0.38929
0.12	0.25276
0.12	-0.22875
0.12	-0.42315
0.12	-0.214
0.12	-0.083
0.12	0.32411
0.12	0.22295
0.12	-0.08292
0.12	-0.67206
0.12	0.06312
0.12	-0.23959
0.12	0.71607
0.12	-0.32872
0.12	0.09284
0.12	-0.22923
0.12	0.22313
0.12	-0.54615
0.12	-0.01406
0.12	-0.47847
0.12	0.10259
0.12	0.1934
0.12	0.12674
0.12	0.81118
0.12	0.23493
0.12	0.74814
0.16	0.69382
0.16	-0.64355
0.16	0.06683
0.16	-0.72919
0.16	-0.97124
0.16	-0.99813
0.16	-0.77267
0.16	0.15556
0.16	0.1294
0.16	-0.46632
0.16	-0.74866
0.16	0.77856
0.16	0.7376
0.16	-0.70075
0.16	-0.37097
0.16	0.92659
0.16	-0.12067
0.16	0.48805
0.16	0.62735
0.16	0.47393
0.16	0.14179
0.16	-0.85258
0.16	-0.73904
0.16	0.30447
0.16	-0.92229
0.16	-0.04637
0.16	0.57266
0.16	0.17242
0.16	-0.77548
0.16	0.42743
0.16	0.00876
0.16	0.26775
0.16	0.29804
0.16	0.27318
0.16	-0.5359
0.16	-0.62711
0.16	-0.74187
0.16	0.19671
0.16	-0.42256
0.16	0.965
0.16	-0.78344
0.16	-0.33287
0.16	0.86078
0.16	0.01568
0.16	-0.02361
0.16	0.28692
0.16	0.27833
0.16	-0.37347
0.16	-0.5308
0.16	-0.28407
0.16	0.68479
0.16	0.1404
0.16	0.79226
0.16	0.00927
0.16	0.42298
0.16	0.36752
0.16	0.08106
0.16	0.08862
0.16	0.74044
0.16	-0.92388
0.16	0.25759
0.16	0.05676
0.16	-0.09794
0.16	0.94679
0.16	0.95554
0.16	0.34351
0.16	-0.47388
0.16	0.50891
0.16	-0.92808
0.16	-0.9342
0.16	0.98055
0.16	0.43239
0.16	-0.56853
0.16	-0.99732
0.16	-0.07545
0.16	-0.04454
0.16	-0.48578
0.16	-0.54375
0.16	-0.2461
0.16	-0.01213
0.16	0.46466
0.16	0.44553
0.16	0.23901
0.16	-0.22331
0.16	0.57597
0.16	0.34244
0.16	-0.5326
0.16	0.50643
0.16	-0.99438
0.16	0.77653
0.16	-0.69317
0.16	0.6283
0.16	-0.70695
0.16	0.89677
0.16	-0.40802
0.16	-0.19977
0.16	-0.23951
0.16	0.60797
0.16	0.08839
0.16	0.69278
0.2	-0.67701
0.2	0.11386
0.2	0.90408
0.2	0.18083
0.2	0.05065
0.2	0.14099
0.2	0.39953
0.2	-0.56773
0.2	-0.52325
0.2	-0.97837
0.2	0.88833
0.2	0.43443
0.2	0.47204
0.2	-0.82238
0.2	-0.42473
0.2	0.97363
0.2	0.02681
0.2	0.77245
0.2	0.9487
0.2	0.85659
0.2	0.64694
0.2	-0.18944
0.2	-0.08646
0.2	-0.92163
0.2	-0.04853
0.2	0.95482
0.2	-0.35064
0.2	-0.67038
0.2	0.47536
0.2	-0.25328
0.2	-0.46088
0.2	-0.12682
0.2	-0.07294
0.2	0.04544
0.2	-0.72387
0.2	-0.70044
0.2	-0.70681
0.2	0.30113
0.2	-0.23651
0.2	-0.73591
0.2	-0.43571
0.2	0.18597
0.2	-0.55831
0.2	0.6481
0.2	0.71814
0.2	-0.84838
0.2	-0.7457
0.2	0.7028
0.2	0.62003
0.2	0.97095
0.2	0.00394
0.2	-0.38205
0.2	0.30587
0.2	-0.34417
0.2	0.18372
0.2	0.14218
0.2	-0.00724
0.2	0.09137
0.2	0.84086
0.2	-0.6921
0.2	0.49882
0.2	0.38787
0.2	0.40419
0.2	-0.43854
0.2	-0.42353
0.2	-0.8729
0.2	0.36365
0.2	-0.54716
0.2	0.10289
0.2	0.17561
0.2	0.16947
0.2	-0.29869
0.2	0.90397
0.2	0.44756
0.2	-0.41546
0.2	-0.32016
0.2	-0.70585
0.2	-0.63963
0.2	-0.2661
0.2	0.06956
0.2	0.60141
0.2	0.66741
0.2	0.56279
0.2	0.23699
0.2	-0.84623
0.2	-0.99355
0.2	0.21721
0.2	-0.63818
0.2	-0.07502
0.2	-0.20602
0.2	0.39511
0.2	-0.16075
0.2	0.54283
0.2	0.33449
0.2	-0.93656
0.2	-0.64552
0.2	-0.51978
0.2	0.38295
0.2	-0.03602
0.2	0.63848
0.24	0.0104
0.24	0.97333
0.24	-0.16473
0.24	-0.80994
0.24	-0.83455
0.24	-0.63368
0.24	-0.3248
0.24	0.88967
0.24	-0.97353
0.24	0.57817
0.24	0.52764
0.24	0.15043
0.24	0.32322
0.24	-0.86963
0.24	-0.38628
0.24	-0.8981
0.24	0.30036
0.24	-0.95975
0.24	-0.58318
0.24	-0.59073
0.24	-0.70804
0.24	0.4945
0.24	0.70502
0.24	-0.05689
0.24	0.91215
0.24	0.01357
0.24	0.77652
0.24	0.59854
0.24	-0.12085
0.24	-0.7422
0.24	0.99179
0.24	-0.53547
0.24	-0.30928
0.24	-0.18712
0.24	-0.84123
0.24	-0.70798
0.24	-0.60217
0.24	0.48234
0.24	0.05978
0.24	-0.42451
0.24	0.07721
0.24	0.72319
0.24	0.04565
0.24	-0.60471
0.24	-0.4738
0.24	0.04904
0.24	0.26179
0.24	-0.15749
0.24	-0.21588
0.24	0.20343
0.24	-0.5316
0.24	-0.9589
0.24	-0.12037
0.24	-0.62922
0.24	-0.07722
0.24	-0.01364
0.24	-0.04947
0.24	0.14007
0.24	0.95649
0.24	-0.46586
0.24	0.86474
0.24	0.81562
0.24	0.86485
0.24	0.09139
0.24	0.25751
0.24	-0.04583
0.24	-0.74946
0.24	0.42994
0.24	-0.84774
0.24	-0.69996
0.24	-0.56756
0.24	-0.91009
0.24	0.2965
0.24	0.0479
0.24	-0.83409
0.24	-0.66553
0.24	-0.86291
0.24	-0.71455
0.24	-0.26981
0.24	0.16541
0.24	0.75528
0.24	0.98672
0.24	-0.99569
0.24	0.66156
0.24	-0.34976
0.24	-0.31521
0.24	0.90256
0.24	0.21216
0.24	0.84634
0.24	0.8252
0.24	-0.51258
0.24	-0.89624
0.24	-0.16837
0.24	-0.34262
0.24	0.55726
0.24	0.93068
0.24	-0.85067
0.24	0.09011
0.24	-0.14749
0.24	0.58085
0.28	0.86458
0.28	-0.08655
0.28	0.84569
0.28	0.32998
0.28	0.42799
0.28	0.61294
0.28	-0.86295
0.28	0.2846
0.28	0.51338
0.28	0.30537
0.28	0.23383
0.28	0.01672
0.28	0.27317
0.28	-0.84768
0.28	-0.24445
0.28	-0.62449
0.28	0.62556
0.28	-0.57367
0.28	-0.18177
0.28	-0.08553
0.28	-0.11655
0.28	-0.8009
0.28	-0.40472
0.28	0.90134
0.28	-0.0298
0.28	-0.86226
0.28	-0.03865
0.28	-0.01751
0.28	-0.76189
0.28	0.67395
0.28	0.6608
0.28	-0.88519
0.28	-0.52572
0.28	-0.35022
0.28	-0.88074
0.28	-0.63415
0.28	-0.4048
0.28	0.79011
0.28	0.4386
0.28	0.09549
0.28	0.5305
0.28	-0.69449
0.28	0.81371
0.28	0.24252
0.28	0.42557
0.28	-0.98111
0.28	-0.68515
0.28	-0.96669
0.28	-0.99523
0.28	-0.42201
0.28	0.82667
0.28	0.64214
0.28	-0.4451
0.28	-0.98125
0.28	-0.32765
0.28	-0.10775
0.28	-0.06058
0.28	0.22127
0.28	-0.9037
0.28	-0.2598
0.28	-0.76368
0.28	-0.71679
0.28	-0.55156
0.28	0.79545
0.28	-0.95213
0.28	0.7666
0.28	0.18382
0.28	-0.56485
0.28	0.23322
0.28	0.48488
0.28	0.78133
0.28	0.47921
0.28	-0.20799
0.28	-0.4722
0.28	0.80639
0.28	-0.92697
0.28	-0.98777
0.28	-0.77171
0.28	-0.25663
0.28	0.26641
0.28	0.98463
0.28	-0.68005
0.28	-0.67683
0.28	-0.79698
0.28	0.29934
0.28	0.26141
0.28	-0.35314
0.28	-0.95881
0.28	-0.23076
0.28	-0.13371
0.28	0.59812
0.28	0.32057
0.28	-0.77834
0.28	-0.86804
0.28	0.04729
0.28	0.56759
0.28	0.76288
0.28	-0.15252
0.28	-0.25826
0.28	0.5264
0.32	-0.17238
0.32	0.95341
0.32	-0.04938
0.32	-0.446
0.32	-0.27286
0.32	-0.0146
0.32	0.52646
0.32	-0.03071
0.32	0.22612
0.32	0.02285
0.32	0.11091
0.32	-0.01634
0.32	0.30417
0.32	-0.74175
0.32	-0.04186
0.32	-0.29049
0.32	0.93505
0.32	-0.02623
0.32	0.49356
0.32	0.66765
0.32	0.66412
0.32	0.07138
0.32	0.56267
0.32	-0.05237
0.32	-0.86347
0.32	0.3117
0.32	-0.65472
0.32	-0.70939
0.32	0.78282
0.32	0.36438
0.32	0.3373
0.32	0.94417
0.32	-0.71534
0.32	-0.41549
0.32	-0.83
0.32	-0.48128
0.32	-0.1765
0.32	-0.90882
0.32	0.75496
0.32	0.49217
0.32	-0.78628
0.32	0.06025
0.32	-0.41082
0.32	-0.86602
0.32	-0.61012
0.32	0.07967
0.32	0.41185
0.32	0.22376
0.32	0.41544
0.32	-0.98714
0.32	0.42549
0.32	0.19442
0.32	-0.86038
0.32	0.78027
0.32	-0.46916
0.32	-0.14681
0.32	-0.02647
0.32	0.33436
0.32	-0.71774
0.32	0.06283
0.32	-0.43403
0.32	-0.25308
0.32	0.04297
0.32	-0.52253
0.32	-0.16893
0.32	-0.41634
0.32	-0.84709
0.32	0.47451
0.32	-0.6341
0.32	-0.21164
0.32	0.03988
0.32	-0.18588
0.32	-0.73155
0.32	-0.83311
0.32	0.56703
0.32	0.90558
0.32	0.89118
0.32	-0.8106
0.32	-0.21121
0.32	0.37273
0.32	-0.71816
0.32	-0.44434
0.32	-0.23209
0.32	-0.37041
0.32	0.79122
0.32	-0.99927
0.32	0.47756
0.32	-0.1496
0.32	0.70583
0.32	0.93139
0.32	-0.24448
0.32	-0.50731
0.32	0.48117
0.32	0.50225
0.32	-0.44817
0.32	0.06263
0.32	0.51315
0.32	-0.31936
0.32	-0.39068
0.32	0.4759
0.36	0.89698
0.36	0.08009
0.36	-0.71818
0.36	0.82067
0.36	-0.88707
0.36	-0.42219
0.36	0.24288
0.36	-0.36687
0.36	0.0856
0.36	-0.12441
0.36	0.09955
0.36	0.0396
0.36	0.46401
0.36	-0.45799
0.36	0.21903
0.36	0.05007
0.36	-0.42522
0.36	0.5902
0.36	-0.8156
0.36	-0.51706
0.36	-0.41957
0.36	-0.95405
0.36	-0.39669
0.36	-0.88734
0.36	0.35752
0.36	-0.3765
0.36	0.74811
0.36	0.90704
0.36	0.30702
0.36	-0.00715
0.36	0.0299
0.36	0.85002
0.36	-0.77457
0.36	-0.35681
0.36	-0.63881
0.36	-0.2971
0.36	0.04606
0.36	-0.57917
0.36	-0.63153
0.36	-0.8136
0.36	-0.21493
0.36	0.78603
0.36	0.37582
0.36	0.07431
0.36	0.40926
0.36	-0.7537
0.36	-0.41936
0.36	-0.54864
0.36	-0.24355
0.36	0.40753
0.36	-0.1249
0.36	-0.17797
0.36	0.90969
0.36	0.65389
0.36	-0.52096
0.36	-0.13148
0.36	0.07233
0.36	0.46308
0.36	-0.337
0.36	0.50643
0.36	0.14697
0.36	0.31876
0.36	0.60434
0.36	0.12565
0.36	0.57645
0.36	0.45799
0.36	0.15833
0.36	-0.42214
0.36	0.60553
0.36	-0.93583
0.36	-0.64531
0.36	-0.62911
0.36	0.85035
0.36	0.82529
0.36	0.23499
0.36	0.74997
0.36	0.77447
0.36	-0.82456
0.36	-0.1267
0.36	0.49129
0.36	-0.49165
0.36	-0.0793
0.36	0.20817
0.36	0.22453
0.36	-0.52179
0.36	-0.24041
0.36	-0.68673
0.36	0.70338
0.36	-0.33613
0.36	0.01358
0.36	0.96974
0.36	0.6879
0.36	-0.24134
0.36	-0.11291
0.36	-0.94413
0.36	-0.23306
0.36	0.21459
0.36	-0.4914
0.36	-0.56769
0.36	0.43069
0.4	0.13892
0.4	-0.63751
0.4	0.73147
0.4	0.45781
0.4	0.76935
0.4	-0.69106
0.4	0.04162
0.4	-0.5539
0.4	0.04782
0.4	-0.06799
0.4	0.19898
0.4	0.24294
0.4	0.88236
0.4	0.01446
0.4	0.8239
0.4	0.71648
0.4	0.13753
0.4	-0.75867
0.4	-0.06117
0.4	0.38148
0.4	0.58363
0.4	0.13354
0.4	0.73061
0.4	0.49453
0.4	-0.38709
0.4	-0.84368
0.4	0.28362
0.4	0.40136
0.4	0.11101
0.4	-0.27075
0.4	-0.08305
0.4	0.82963
0.4	-0.68277
0.4	-0.13342
0.4	-0.33965
0.4	-0.0584
0.4	0.52983
0.4	0.03441
0.4	-0.17235
0.4	-0.1948
0.4	0.54248
0.4	-0.4255
0.4	-0.70703
0.4	-0.89656
0.4	-0.48142
0.4	0.43759
0.4	0.96659
0.4	0.94914
0.4	-0.7815
0.4	0.03942
0.4	-0.38115
0.4	-0.357
0.4	0.78931
0.4	0.5938
0.4	-0.52189
0.4	-0.0611
0.4	0.30704
0.4	0.68293
0.4	0.01511
0.4	0.82063
0.4	0.54393
0.4	0.98306
0.4	-0.60379
0.4	0.94719
0.4	-0.58765
0.4	-0.58636
0.4	-0.80753
0.4	0.78155
0.4	-0.09988
0.4	0.28255
0.4	0.86914
0.4	0.73217
0.4	0.34629
0.4	0.38318
0.4	-0.07292
0.4	0.55456
0.4	0.67456
0.4	-0.81048
0.4	0.03412
0.4	0.66452
0.4	-0.29205
0.4	0.36209
0.4	0.6075
0.4	0.71561
0.4	0.13552
0.4	0.38263
0.4	0.08515
0.4	-0.39528
0.4	0.65229
0.4	-0.88938
0.4	0.16951
0.4	0.03077
0.4	-0.77507
0.4	-0.60317
0.4	0.59231
0.4	-0.71525
0.4	-0.20942
0.4	-0.76931
0.4	-0.76006
0.4	0.39361
0.44	-0.32119
0.44	0.98669
0.44	0.30857
0.44	0.01952
0.44	0.60296
0.44	-0.91038
0.44	-0.03099
0.44	-0.51534
0.44	0.13585
0.44	0.23597
0.44	0.59001
0.44	0.75155
0.44	-0.76826
0.44	0.4452
0.44	-0.68208
0.44	-0.56421
0.44	0.90732
0.44	0.14222
0.44	0.91244
0.44	-0.5343
0.44	-0.32041
0.44	-0.53455
0.44	0.12081
0.44	-0.19634
0.44	-0.74138
0.44	0.63995
0.44	-0.12037
0.44	0.20014
0.44	-0.02162
0.44	-0.33538
0.44	-0.07426
0.44	0.8952
0.44	-0.41654
0.44	0.16097
0.44	-0.08769
0.44	0.52408
0.44	0.99565
0.44	0.55164
0.44	0.58847
0.44	0.51587
0.44	-0.54317
0.44	0.51432
0.44	0.36185
0.44	0.2161
0.44	0.81673
0.44	-0.36277
0.44	0.35018
0.44	0.33527
0.44	0.77392
0.44	-0.28832
0.44	-0.61942
0.44	-0.51118
0.44	0.72676
0.44	0.59128
0.44	-0.46113
0.44	0.1203
0.44	0.63919
0.44	-0.83563
0.44	0.33035
0.44	-0.52391
0.44	-0.7504
0.44	-0.46355
0.44	0.19007
0.44	-0.14346
0.44	0.34187
0.44	0.44038
0.44	0.26789
0.44	0.04772
0.44	-0.89543
0.44	-0.26541
0.44	0.18703
0.44	0.41167
0.44	0.10538
0.44	0.18276
0.44	-0.21511
0.44	0.37798
0.44	0.62662
0.44	-0.77305
0.44	0.26124
0.44	0.99609
0.44	0.11055
0.44	0.63804
0.44	-0.82849
0.44	-0.70109
0.44	0.68894
0.44	-0.88674
0.44	0.83386
0.44	0.5507
0.44	-0.3381
0.44	0.21361
0.44	-0.69287
0.44	-0.66917
0.44	0.49582
0.44	0.71251
0.44	0.08556
0.44	0.91383
0.44	-0.43555
0.44	0.93126
0.44	-0.90735
0.44	0.3612
0.48	-0.80304
0.48	0.68001
0.48	0.00753
0.48	-0.13254
0.48	0.56307
0.48	-0.83889
0.48	0.12487
0.48	-0.18031
0.48	0.32248
0.48	0.53643
0.48	-0.98409
0.48	-0.86554
0.48	-0.01112
0.48	-0.81251
0.48	0.1234
0.48	0.25395
0.48	-0.11738
0.48	-0.8159
0.48	0.13626
0.48	0.66496
0.48	-0.97632
0.48	0.86798
0.48	-0.41368
0.48	-0.54249
0.48	0.75189
0.48	0.35246
0.48	-0.24114
0.48	0.13821
0.48	-0.04323
0.48	-0.2782
0.48	0.09639
0.48	-0.96217
0.48	-0.18203
0.48	0.42367
0.48	0.49318
0.48	0.93176
0.48	-0.24125
0.48	-0.74286
0.48	-0.52271
0.48	-0.56359
0.48	0.45089
0.48	-0.38153
0.48	-0.38788
0.48	-0.63322
0.48	0.18533
0.48	-0.84648
0.48	-0.21579
0.48	0.03449
0.48	0.53792
0.48	-0.67042
0.48	-0.88361
0.48	-0.61665
0.48	0.72728
0.48	0.6427
0.48	-0.26478
0.48	0.51151
0.48	0.86835
0.48	-0.53184
0.48	0.97391
0.48	-0.09037
0.48	-0.06781
0.48	0.35614
0.48	0.95448
0.48	0.81417
0.48	-0.64987
0.48	-0.41562
0.48	-0.5543
0.48	-0.75943
0.48	0.38684
0.48	-0.83351
0.48	-0.1443
0.48	-0.13002
0.48	-0.30493
0.48	0.02039
0.48	-0.30309
0.48	0.2785
0.48	0.66107
0.48	-0.70109
0.48	0.43671
0.48	-0.7055
0.48	0.50152
0.48	-0.75379
0.48	-0.38741
0.48	-0.00365
0.48	-0.50779
0.48	-0.02447
0.48	-0.31045
0.48	-0.48011
0.48	0.71101
0.48	-0.69712
0.48	0.42615
0.48	0.50914
0.48	-0.17117
0.48	0.32771
0.48	-0.29814
0.48	0.63563
0.48	-0.65203
0.48	0.76301
0.48	0.99235
0.48	0.33311
0.52	0.9885
0.52	0.54553
0.52	0.01902
0.52	-0.01869
0.52	0.6988
0.52	-0.52746
0.52	0.35299
0.52	0.15644
0.52	0.98142
0.52	-0.81514
0.52	-0.2269
0.52	-0.04744
0.52	0.77269
0.52	0.13513
0.52	-0.88219
0.52	-0.61298
0.52	-0.94269
0.52	0.49359
0.52	-0.50037
0.52	-0.08276
0.52	0.54907
0.52	0.37572
0.52	-0.68655
0.52	-0.97043
0.52	0.5596
0.52	0.28457
0.52	-0.25094
0.52	0.17114
0.52	0.08415
0.52	0.05521
0.52	0.54846
0.52	-0.51779
0.52	0.25859
0.52	-0.86844
0.52	0.97874
0.52	-0.25834
0.52	0.47744
0.52	0.18306
0.52	0.45149
0.52	0.47021
0.52	-0.47666
0.52	0.95048
0.52	0.86818
0.52	0.76467
0.52	-0.52442
0.52	0.59952
0.52	-0.58836
0.52	-0.44085
0.52	0.21935
0.52	-0.80263
0.52	-0.98433
0.52	-0.58851
0.52	0.79646
0.52	0.75966
0.52	0.15417
0.52	0.77769
0.52	-0.66772
0.52	0.10002
0.52	-0.5419
0.52	0.66004
0.52	0.5569
0.52	-0.73373
0.52	-0.17481
0.52	-0.1825
0.52	0.46339
0.52	0.85262
0.52	0.85614
0.52	0.4797
0.52	-0.03824
0.52	0.6269
0.52	-0.73722
0.52	-0.42423
0.52	-0.61993
0.52	-0.19054
0.52	-0.3588
0.52	0.26499
0.52	0.78299
0.52	-0.61047
0.52	0.57917
0.52	-0.51487
0.52	0.75912
0.52	-0.42784
0.52	0.23216
0.52	0.47219
0.52	0.28032
0.52	0.8462
0.52	0.60841
0.52	0.50413
0.52	-0.18757
0.52	0.3853
0.52	-0.39891
0.52	-0.22101
0.52	-0.64922
0.52	-0.37008
0.52	-0.86676
0.52	0.08995
0.52	0.90295
0.52	0.64159
0.52	0.91481
0.52	0.30897
0.56	-0.90931
0.56	0.82094
0.56	0.42859
0.56	0.48284
0.56	0.94666
0.56	-0.22926
0.56	-0.97334
0.56	0.91494
0.56	-0.46971
0.56	-0.15876
0.56	0.60865
0.56	0.93248
0.56	-0.16142
0.56	-0.79685
0.56	0.32108
0.56	0.6972
0.56	0.5832
0.56	-0.01608
0.56	0.8512
0.56	-0.32544
0.56	0.29572
0.56	0.06209
0.56	-0.9725
0.56	0.93632
0.56	0.55676
0.56	0.33021
0.56	-0.16361
0.56	0.31911
0.56	0.26534
0.56	0.46919
0.56	0.84868
0.56	0.00108
0.56	0.87529
0.56	-0.26372
0.56	-0.14688
0.56	0.67244
0.56	-0.61573
0.56	-0.80116
0.56	-0.47923
0.56	-0.2976
0.56	0.81374
0.56	0.2161
0.56	0.14918
0.56	0.29881
0.56	-0.78564
0.56	0.40435
0.56	-0.73426
0.56	-0.61351
0.56	0.05688
0.56	-0.81519
0.56	-0.87452
0.56	-0.431
0.56	0.92028
0.56	-0.85457
0.56	0.4082
0.56	-0.77853
0.56	-0.14878
0.56	0.55159
0.56	0.14532
0.56	-0.46359
0.56	-0.57165
0.56	0.2273
0.56	0.85777
0.56	0.87129
0.56	-0.21941
0.56	0.05871
0.56	0.12285
0.56	0.08913
0.56	-0.73075
0.56	0.21057
0.56	-0.984
0.56	-0.57842
0.56	-0.73467
0.56	-0.39249
0.56	-0.37813
0.56	0.35279
0.56	0.94022
0.56	-0.44207
0.56	0.79907
0.56	-0.04985
0.56	-0.59572
0.56	0.27527
0.56	0.91397
0.56	-0.72727
0.56	0.89386
0.56	-0.3305
0.56	-0.43393
0.56	-0.49091
0.56	0.94391
0.56	-0.51936
0.56	-0.99985
0.56	-0.72198
0.56	0.58705
0.56	-0.70239
0.56	0.85713
0.56	-0.1464
0.56	0.64002
0.56	0.49252
0.56	0.8514
0.56	0.28921
0.6	-0.3575
0.6	-0.88428
0.6	0.83057
0.6	0.85959
0.6	-0.25116
0.6	0.61666
0.6	-0.29607
0.6	-0.22377
0.6	0.48557
0.6	0.92631
0.6	-0.20291
0.6	0.04595
0.6	-0.89795
0.6	0.6263
0.6	-0.08008
0.6	0.02173
0.6	-0.03309
0.6	-0.30914
0.6	0.64234
0.6	-0.46624
0.6	0.1244
0.6	0.04517
0.6	-0.87826
0.6	-0.90788
0.6	0.77129
0.6	0.61455
0.6	0.23825
0.6	0.95996
0.6	0.93654
0.6	-0.97768
0.6	-0.33651
0.6	0.86244
0.6	-0.22148
0.6	0.56215
0.6	0.84176
0.6	-0.30561
0.6	0.62167
0.6	0.35322
0.6	0.6719
0.6	-0.79692
0.6	0.36224
0.6	-0.2956
0.6	-0.11918
0.6	0.04882
0.6	0.98899
0.6	0.17372
0.6	-0.81737
0.6	-0.63199
0.6	0.12611
0.6	-0.70689
0.6	-0.53581
0.6	-0.26691
0.6	-0.64168
0.6	-0.38865
0.6	-0.97972
0.6	-0.19927
0.6	0.63681
0.6	-0.59884
0.6	-0.95008
0.6	0.44914
0.6	0.40497
0.6	-0.74834
0.6	0.08955
0.6	-0.02506
0.6	-0.94466
0.6	-0.73961
0.6	-0.55586
0.6	-0.61192
0.6	-0.97853
0.6	0.00119
0.6	0.85009
0.6	-0.77053
0.6	-0.7916
0.6	-0.4587
0.6	-0.34789
0.6	0.58299
0.6	-0.9288
0.6	0.01977
0.6	-0.63225
0.6	0.36549
0.6	-0.29445
0.6	0.63667
0.6	-0.60514
0.6	0.10137
0.6	-0.32819
0.6	0.44398
0.6	0.54018
0.6	0.52525
0.6	0.06964
0.6	0.64114
0.6	0.28585
0.6	0.48413
0.6	0.21026
0.6	0.59781
0.6	0.22415
0.6	-0.42812
0.6	0.49994
0.6	0.18795
0.6	0.77468
0.6	0.27673
0.64	0.0949
0.64	-0.01774
0.64	-0.26003
0.64	-0.23201
0.64	0.727
0.64	-0.36701
0.64	0.92172
0.64	0.99573
0.64	-0.05127
0.64	0.40712
0.64	-0.95951
0.64	-0.264
0.64	0.49096
0.64	0.1844
0.64	-0.4426
0.64	-0.15165
0.64	-0.17024
0.64	-0.47723
0.64	0.63857
0.64	-0.40692
0.64	0.3511
0.64	0.29973
0.64	-0.51549
0.64	-0.36815
0.64	-0.63715
0.64	-0.77573
0.64	0.80923
0.64	-0.62074
0.64	-0.55594
0.64	-0.30447
0.64	0.57481
0.64	-0.17741
0.64	0.7913
0.64	-0.2613
0.64	-0.07766
0.64	0.81581
0.64	-0.09529
0.64	-0.02562
0.64	0.33102
0.64	0.52334
0.64	-0.1221
0.64	-0.68555
0.64	-0.29144
0.64	-0.2603
0.64	0.81654
0.64	0.1342
0.64	-0.7654
0.64	-0.52831
0.64	0.4972
0.64	-0.2129
0.64	-0.30987
0.64	0.10059
0.64	-0.15736
0.64	0.14177
0.64	-0.50878
0.64	0.65116
0.64	-0.70786
0.64	0.33256
0.64	0.02231
0.64	-0.53683
0.64	-0.52828
0.64	0.33027
0.64	-0.63869
0.64	-0.62579
0.64	0.25578
0.64	0.94239
0.64	-0.89472
0.64	-0.82633
0.64	0.66228
0.64	-0.42438
0.64	0.60041
0.64	-0.9678
0.64	-0.8068
0.64	-0.37355
0.64	-0.28869
0.64	0.82822
0.64	-0.79632
0.64	0.29306
0.64	-0.39453
0.64	0.76688
0.64	0.47055
0.64	-0.56859
0.64	0.22802
0.64	0.75555
0.64	0.58311
0.64	-0.68661
0.64	-0.45724
0.64	-0.42559
0.64	-0.83471
0.64	0.05805
0.64	-0.56257
0.64	-0.18011
0.64	-0.48893
0.64	0.32687
0.64	-2.3956E-4
0.64	-0.96475
0.64	0.26941
0.64	-0.10188
0.64	0.67223
0.64	0.25978
0.68	-0.90847
0.68	-0.98008
0.68	0.8041
0.68	0.99645
0.68	-0.14633
0.68	0.90585
0.68	0.30379
0.68	0.25073
0.68	-0.69902
0.68	-0.18745
0.68	0.89888
0.68	-0.67341
0.68	0.3023
0.68	0.13977
0.68	-0.47041
0.68	-0.12405
0.68	-0.07244
0.68	-0.15097
0.68	0.84164
0.68	-0.22479
0.68	0.59718
0.68	0.88355
0.68	-0.19646
0.68	0.02443
0.68	0.01166
0.68	0.07891
0.68	-0.26621
0.68	0.29014
0.68	0.40423
0.68	0.7363
0.68	-0.34756
0.68	0.93099
0.68	-0.08964
0.68	-0.82389
0.68	-0.54798
0.68	0.47249
0.68	-0.71379
0.68	-0.67937
0.68	-0.24411
0.68	0.34939
0.68	-0.40778
0.68	-0.74345
0.68	-0.35229
0.68	-0.20521
0.68	-0.99985
0.68	0.37483
0.68	-0.63353
0.68	0.02809
0.68	0.74161
0.68	0.10139
0.68	0.26732
0.68	0.73101
0.68	0.6278
0.68	0.75159
0.68	0.38685
0.68	-0.47615
0.68	0.17827
0.68	-0.66704
0.68	-0.94704
0.68	0.57278
0.68	0.82196
0.68	-0.49176
0.68	0.53823
0.68	0.84615
0.68	-0.00558
0.68	0.26953
0.68	0.78058
0.68	0.86392
0.68	0.28613
0.68	-0.64405
0.68	0.4428
0.68	-0.98308
0.68	-0.77879
0.68	-0.1028
0.68	-0.19933
0.68	0.97685
0.68	-0.31862
0.68	0.55879
0.68	0.26263
0.68	-0.61042
0.68	0.89525
0.68	0.19571
0.68	-0.89699
0.68	-0.52207
0.68	-0.46081
0.68	0.27921
0.68	0.56829
0.68	0.6917
0.68	0.25055
0.68	-0.6858
0.68	0.81925
0.68	-0.61942
0.68	-0.89145
0.68	-0.37858
0.68	-0.49012
0.68	0.8703
0.68	-0.20722
0.68	-0.22988
0.68	0.49998
0.68	0.2426
0.72	0.69032
0.72	0.24418
0.72	0.41225
0.72	0.66503
0.72	-0.30439
0.72	0.66058
0.72	0.18954
0.72	0.17028
0.72	-0.74652
0.72	-0.22611
0.72	0.91678
0.72	-0.41745
0.72	0.5168
0.72	0.26821
0.72	-0.07277
0.72	0.42193
0.72	0.62686
0.72	0.11491
0.72	-0.43384
0.72	0.59356
0.72	-0.54651
0.72	-0.26189
0.72	0.67833
0.72	0.90986
0.72	0.94716
0.72	-0.88841
0.72	0.78227
0.72	-0.52917
0.72	-0.13004
0.72	0.31323
0.72	0.82438
0.72	0.16716
0.72	-0.34238
0.72	0.5105
0.72	0.93504
0.72	-0.09341
0.72	-0.95038
0.72	-0.78893
0.72	-0.32672
0.72	0.33811
0.72	-0.38061
0.72	-0.6949
0.72	-0.17625
0.72	0.16463
0.72	-0.75555
0.72	0.56897
0.72	-0.33692
0.72	0.32935
0.72	-0.56337
0.72	0.90818
0.72	0.79698
0.72	-0.36419
0.72	-0.6683
0.72	-0.2974
0.72	-0.61938
0.72	0.55845
0.72	-0.56744
0.72	0.40093
0.72	0.15479
0.72	-0.29149
0.72	0.25056
0.72	-0.78955
0.72	0.26002
0.72	0.36059
0.72	-0.63184
0.72	0.10935
0.72	0.32409
0.72	0.49683
0.72	0.20086
0.72	-0.66315
0.72	0.51572
0.72	-0.76149
0.72	-0.70585
0.72	0.11463
0.72	0.13971
0.72	-0.75719
0.72	0.0994
0.72	-0.73727
0.72	0.62355
0.72	0.16405
0.72	-0.36622
0.72	0.70985
0.72	-0.10113
0.72	0.39521
0.72	0.52687
0.72	-0.65751
0.72	-0.37953
0.72	0.04621
0.72	-0.60276
0.72	0.44553
0.72	0.30526
0.72	0.58769
0.72	0.49312
0.72	-0.58029
0.72	-0.89494
0.72	0.6771
0.72	-0.3764
0.72	-0.29679
0.72	0.26117
0.72	0.22751
0.76	0.44134
0.76	0.14442
0.76	0.19409
0.76	0.65642
0.76	-0.28106
0.76	0.7095
0.76	0.28297
0.76	0.30035
0.76	-0.51064
0.76	0.41047
0.76	-0.90981
0.76	-0.05007
0.76	-0.84042
0.76	-0.91768
0.76	0.44217
0.76	0.92668
0.76	-0.63448
0.76	-0.95222
0.76	0.53393
0.76	-0.42742
0.76	0.47976
0.76	0.81828
0.76	-0.18219
0.76	0.35948
0.76	0.35226
0.76	0.27853
0.76	0.0817
0.76	-0.87167
0.76	-0.76336
0.76	-0.37803
0.76	0.68846
0.76	0.00345
0.76	-0.75559
0.76	0.3762
0.76	0.89456
0.76	-0.11155
0.76	-0.92809
0.76	-0.73107
0.76	-0.1658
0.76	0.45167
0.76	0.20605
0.76	-0.14711
0.76	0.00115
0.76	0.38035
0.76	-0.36084
0.76	-0.6395
0.76	0.40203
0.76	-0.77701
0.76	-0.03469
0.76	-0.34625
0.76	-0.25146
0.76	0.6228
0.76	0.43169
0.76	0.7555
0.76	0.4451
0.76	-0.2853
0.76	0.76676
0.76	-0.40691
0.76	-0.17163
0.76	-0.58315
0.76	-0.4279
0.76	0.52235
0.76	-0.37798
0.76	-0.03204
0.76	-0.79844
0.76	0.0497
0.76	0.2511
0.76	0.45748
0.76	0.22384
0.76	-0.54245
0.76	0.82877
0.76	-0.53961
0.76	-0.46341
0.76	0.25661
0.76	0.68152
0.76	-0.07817
0.76	0.59316
0.76	-0.30244
0.76	-0.51471
0.76	0.59362
0.76	0.55163
0.76	-0.43199
0.76	0.66789
0.76	-0.62248
0.76	-0.4614
0.76	0.58377
0.76	0.77468
0.76	-0.65647
0.76	0.9737
0.76	-0.14561
0.76	-0.51992
0.76	0.34076
0.76	0.19121
0.76	0.77441
0.76	0.96254
0.76	0.09986
0.76	-0.46034
0.76	-0.35964
0.76	0.10142
0.76	0.21488
[truncated: 8,000 more rows]
