# Supplementary material for: Explosive transitions to synchronization in networks of frequency dipoles
Source: PLoS One. 2022 Sep 20;17(9):e0274807. doi: 10.1371/journal.pone.0274807 (PMC9488809; doi:10.1371/journal.pone.0274807)
Supplement: S1 Data — This compressed file covers the data information of all pictures in the manuscript. (ZIP) [file pone.0274807.s001.zip › Minimal data set/Fig10c_positive.txt]

0	-0.35338
0	0.95049
0	0.28489
0	0.29516
0	0.71323
0	0.38243
0	0.1852
0	-0.06108
0	-0.20725
0	-0.42837
0	0.2881
0	0.82803
0	-0.08218
0	0.97187
0	-0.00983
0	-0.17783
0	-0.91378
0	0.00552
0	-0.35137
0	0.87919
0	-0.17706
0	-0.55722
0	0.30158
0	0.6017
0	-0.9465
0	0.05456
0	-0.33937
0	0.06622
0	0.18028
0	-0.42675
0	0.28772
0	0.79202
0	-0.53725
0	-0.20251
0	0.15404
0	-0.89048
0	0.60243
0	0.05411
0	-0.72394
0	0.64297
0	-0.41012
0	0.83792
0	0.79141
0	-0.90323
0	-0.1663
0	-0.26565
0	0.07255
0	-0.65382
0	-0.52336
0	-0.41284
0	0.30305
0	0.67232
0	-0.99379
0	0.88211
0	0.14977
0	0.34848
0	-0.86417
0	0.47721
0	-0.26191
0	-0.63907
0	0.87593
0	0.4326
0	0.91451
0	0.55717
0	-0.11948
0	-0.77987
0	-0.31077
0	0.79083
0	-0.92225
0	-0.81704
0	-0.99926
0	-0.41838
0	-0.51331
0	0.08865
0	-0.39292
0	-0.11877
0	-0.63328
0	-0.84598
0	-0.55964
0	-0.93907
0	-0.49138
0	-0.88114
0	0.96957
0	0.22922
0	0.88948
0	0.73553
0	0.99187
0	-0.21098
0	0.49392
0	-0.62458
0	0.5877
0	-0.78072
0	-0.58545
0	-0.01422
0	-0.66297
0	-0.91176
0	-0.75772
0	0.22764
0	-0.17661
0	-0.63783
0.04	-0.30445
0.04	-0.91093
0.04	0.52228
0.04	0.62875
0.04	-0.86215
0.04	0.90036
0.04	0.81849
0.04	0.65266
0.04	0.61796
0.04	0.48942
0.04	-0.7089
0.04	-0.06792
0.04	-0.89024
0.04	0.26402
0.04	-0.61639
0.04	-0.67921
0.04	0.6608
0.04	-0.31421
0.04	-0.58291
0.04	0.7547
0.04	-0.21276
0.04	-0.49124
0.04	0.45715
0.04	0.85723
0.04	-0.60369
0.04	0.51043
0.04	0.21436
0.04	0.70607
0.04	0.9044
0.04	0.40533
0.04	-0.79338
0.04	-0.1856
0.04	0.57816
0.04	-0.98369
0.04	-0.54942
0.04	0.5108
0.04	0.1151
0.04	-0.34215
0.04	0.96919
0.04	0.42399
0.04	-0.53054
0.04	0.82047
0.04	0.8726
0.04	-0.72427
0.04	0.10683
0.04	0.10045
0.04	0.51833
0.04	-0.08978
0.04	0.13758
0.04	0.33174
0.04	-0.85936
0.04	-0.38833
0.04	0.04377
0.04	0.01074
0.04	-0.62964
0.04	-0.32145
0.04	0.54983
0.04	-0.00791
0.04	-0.64906
0.04	-0.93851
0.04	0.67199
0.04	0.3317
0.04	0.90756
0.04	0.64098
0.04	0.07295
0.04	-0.48884
0.04	0.06255
0.04	-0.72296
0.04	-0.35759
0.04	-0.13696
0.04	-0.22758
0.04	0.44295
0.04	0.44079
0.04	-0.87015
0.04	0.74965
0.04	-0.89397
0.04	0.69127
0.04	0.57766
0.04	0.95621
0.04	0.69711
0.04	-0.77012
0.04	0.9276
0.04	0.88359
0.04	0.24009
0.04	0.99687
0.04	0.93589
0.04	-0.70564
0.04	0.18788
0.04	0.98498
0.04	-0.0383
0.04	-0.73955
0.04	-4.78292E-4
0.04	0.27878
0.04	0.95424
0.04	0.4004
0.04	0.25127
0.04	0.4951
0.04	-0.4261
0.04	-0.73067
0.04	0.89351
0.08	-0.26046
0.08	-0.78044
0.08	0.78171
0.08	0.9896
0.08	-0.42366
0.08	-0.55676
0.08	-0.56434
0.08	-0.63131
0.08	-0.55643
0.08	-0.60145
0.08	0.29388
0.08	-0.95982
0.08	0.29672
0.08	-0.46064
0.08	0.74907
0.08	0.77838
0.08	0.25311
0.08	-0.66368
0.08	-0.80708
0.08	0.63179
0.08	-0.25635
0.08	-0.4331
0.08	0.6042
0.08	-0.87625
0.08	-0.24146
0.08	0.93138
0.08	0.73266
0.08	-0.65187
0.08	-0.38362
0.08	-0.77922
0.08	0.11703
0.08	0.83045
0.08	-0.31395
0.08	0.21664
0.08	0.74132
0.08	-0.09249
0.08	-0.41428
0.08	-0.77735
0.08	0.63065
0.08	0.19461
0.08	-0.65743
0.08	0.78567
0.08	0.93764
0.08	-0.55017
0.08	0.35951
0.08	0.43224
0.08	0.98735
0.08	0.44586
0.08	0.7605
0.08	-0.91681
0.08	-0.0261
0.08	0.53478
0.08	-0.93324
0.08	-0.87459
0.08	0.57305
0.08	0.96861
0.08	-0.02758
0.08	-0.50925
0.08	0.92961
0.08	0.74138
0.08	0.46778
0.08	0.22226
0.08	0.88768
0.08	0.71122
0.08	0.24577
0.08	-0.21144
0.08	0.41251
0.08	-0.28677
0.08	0.20283
0.08	0.50495
0.08	0.52782
0.08	-0.7053
0.08	-0.62051
0.08	0.16222
0.08	-0.12275
0.08	0.32048
0.08	0.02567
0.08	0.01475
0.08	0.47918
0.08	0.3028
0.08	0.93215
0.08	0.72181
0.08	0.77989
0.08	0.23474
0.08	-0.92381
0.08	-0.87883
0.08	-0.4481
0.08	0.56204
0.08	-0.56004
0.08	0.50766
0.08	-0.06339
0.08	0.76186
0.08	-0.87524
0.08	-0.10063
0.08	-0.5593
0.08	-0.61267
0.08	-0.25817
0.08	0.92497
0.08	0.68016
0.08	0.4264
0.12	-0.20542
0.12	-0.65084
0.12	-0.96264
0.12	-0.69566
0.12	-0.02636
0.12	-0.0627
0.12	0.03625
0.12	0.113
0.12	0.25127
0.12	0.29437
0.12	-0.70574
0.12	0.14008
0.12	-0.49553
0.12	0.84268
0.12	0.17073
0.12	0.29684
0.12	-0.17357
0.12	-0.98337
0.12	0.97613
0.12	0.49982
0.12	-0.30961
0.12	-0.38071
0.12	0.73319
0.12	-0.64713
0.12	0.08123
0.12	-0.6136
0.12	-0.71584
0.12	-0.0651
0.12	0.35351
0.12	0.01274
0.12	-0.97646
0.12	-0.16398
0.12	0.78202
0.12	-0.60938
0.12	0.06449
0.12	-0.69012
0.12	-0.90393
0.12	0.81985
0.12	0.33201
0.12	-0.01863
0.12	-0.79503
0.12	0.74032
0.12	0.98804
0.12	-0.40323
0.12	0.58046
0.12	0.79604
0.12	-0.62074
0.12	0.98439
0.12	-0.6177
0.12	-0.21017
0.12	0.8073
0.12	-0.56377
0.12	0.0639
0.12	0.22145
0.12	-0.225
0.12	0.25176
0.12	-0.67318
0.12	0.96238
0.12	0.53322
0.12	0.43711
0.12	0.25846
0.12	0.10245
0.12	0.82998
0.12	0.75202
0.12	0.38669
0.12	0.01627
0.12	0.77962
0.12	0.17885
0.12	0.72584
0.12	-0.89939
0.12	-0.78126
0.12	0.10545
0.12	0.28545
0.12	-0.83561
0.12	0.96759
0.12	-0.47264
0.12	-0.66599
0.12	-0.60628
0.12	-0.06509
0.12	-0.137
0.12	0.56746
0.12	0.509
0.12	0.65418
0.12	0.19141
0.12	-0.87513
0.12	-0.71612
0.12	-0.22465
0.12	0.8728
0.12	-0.10798
0.12	-0.92924
0.12	0.54363
0.12	-0.55131
0.12	-0.04889
0.12	0.8164
0.12	0.44483
0.12	0.47952
0.12	0.94269
0.12	0.19753
0.12	0.0984
0.12	-0.115
0.16	-0.14994
0.16	-0.51636
0.16	-0.74763
0.16	-0.37728
0.16	0.44958
0.16	0.50512
0.16	0.69584
0.16	0.80564
0.16	-0.97782
0.16	-0.82664
0.16	0.29262
0.16	-0.78098
0.16	0.71866
0.16	0.14229
0.16	-0.48453
0.16	-0.28893
0.16	-0.6291
0.16	0.70055
0.16	0.72532
0.16	0.3351
0.16	-0.38009
0.16	-0.33962
0.16	0.8558
0.16	-0.44968
0.16	0.36759
0.16	-0.20888
0.16	-0.23161
0.16	0.58115
0.16	-0.93392
0.16	0.81022
0.16	-0.07229
0.16	0.81191
0.16	-0.12278
0.16	0.54572
0.16	-0.67755
0.16	0.6292
0.16	0.51019
0.16	0.35433
0.16	-0.02148
0.16	-0.25347
0.16	-0.93665
0.16	0.67797
0.16	-0.98325
0.16	-0.29205
0.16	0.8061
0.16	-0.87859
0.16	-0.17832
0.16	-0.52279
0.16	0.00592
0.16	0.44147
0.16	-0.3864
0.16	0.305
0.16	-0.96452
0.16	-0.69761
0.16	0.9648
0.16	-0.4499
0.16	0.7096
0.16	0.42191
0.16	0.02692
0.16	0.063
0.16	-0.01861
0.16	-0.06682
0.16	0.73561
0.16	0.76445
0.16	0.48167
0.16	0.20163
0.16	-0.9481
0.16	0.56063
0.16	-0.78301
0.16	-0.26804
0.16	-0.11758
0.16	0.84257
0.16	-0.8691
0.16	0.12991
0.16	0.01844
0.16	0.70479
0.16	0.55415
0.16	0.70691
0.16	-0.59362
0.16	-0.57425
0.16	0.22824
0.16	0.24338
0.16	0.4901
0.16	0.10047
0.16	-0.8712
0.16	-0.61353
0.16	-0.01654
0.16	-0.80024
0.16	0.23549
0.16	-0.5029
0.16	-0.88803
0.16	0.128
0.16	0.74962
0.16	-0.32378
0.16	-0.60713
0.16	-0.48105
0.16	0.06708
0.16	-0.59183
0.16	-0.60671
0.16	-0.64719
0.2	-0.09416
0.2	-0.36427
0.2	-0.54644
0.2	0.00693
0.2	0.81874
0.2	0.96245
0.2	-0.74531
0.2	-0.52868
0.2	-0.19817
0.2	0.0457
0.2	-0.72015
0.2	0.28664
0.2	-0.10474
0.2	-0.62918
0.2	0.85966
0.2	-0.76893
0.2	0.9644
0.2	0.28584
0.2	0.41694
0.2	0.13211
0.2	-0.46739
0.2	-0.31411
0.2	0.97805
0.2	-0.24307
0.2	0.72339
0.2	0.16454
0.2	0.29381
0.2	-0.86886
0.2	-0.31101
0.2	-0.3764
0.2	0.81963
0.2	-0.23367
0.2	0.94654
0.2	-0.2973
0.2	0.52318
0.2	0.00366
0.2	-0.00643
0.2	-0.10479
0.2	-0.43981
0.2	-0.58092
0.2	0.89086
0.2	0.5891
0.2	-0.98669
0.2	-0.21479
0.2	-0.97021
0.2	-0.64462
0.2	0.17408
0.2	-0.04495
0.2	0.50572
0.2	-0.85428
0.2	0.32798
0.2	-0.83576
0.2	-0.03849
0.2	0.33631
0.2	0.10498
0.2	0.75896
0.2	0.03378
0.2	-0.2116
0.2	-0.40908
0.2	-0.36181
0.2	-0.36977
0.2	-0.32055
0.2	0.58337
0.2	0.73428
0.2	0.53297
0.2	0.36938
0.2	-0.72795
0.2	0.87371
0.2	-0.36157
0.2	0.20493
0.2	0.56925
0.2	-0.43426
0.2	-0.08088
0.2	-0.95148
0.2	-0.975
0.2	-0.18917
0.2	-0.27865
0.2	0.04398
0.2	0.73135
0.2	0.86035
0.2	-0.20769
0.2	-0.15072
0.2	0.21322
0.2	-0.07188
0.2	-0.92203
0.2	-0.56905
0.2	0.14611
0.2	-0.55567
0.2	0.6022
0.2	-0.02763
0.2	-0.34461
0.2	0.76172
0.2	-0.57447
0.2	0.43563
0.2	0.26128
0.2	0.50263
0.2	-0.87696
0.2	0.58686
0.2	0.64323
0.2	0.6536
0.24	-0.03767
0.24	-0.18651
0.24	-0.28304
0.24	0.2885
0.24	-0.71287
0.24	-0.44475
0.24	-0.10854
0.24	0.21774
0.24	0.61992
0.24	0.92045
0.24	0.25261
0.24	-0.65651
0.24	-0.97174
0.24	0.60542
0.24	0.27794
0.24	0.61319
0.24	0.43802
0.24	-0.0296
0.24	0.16688
0.24	-0.06601
0.24	-0.57065
0.24	-0.30765
0.24	-0.90763
0.24	-0.00406
0.24	-0.99476
0.24	0.60271
0.24	0.70696
0.24	-0.28882
0.24	0.38458
0.24	0.38748
0.24	-0.31239
0.24	0.68782
0.24	-0.0151
0.24	0.85193
0.24	-0.26888
0.24	-0.6711
0.24	-0.63984
0.24	-0.62652
0.24	-0.78334
0.24	-0.91533
0.24	0.62962
0.24	0.48498
0.24	0.9721
0.24	-0.17395
0.24	-0.80649
0.24	-0.4135
0.24	0.46803
0.24	0.34299
0.24	-0.89892
0.24	-0.25684
0.24	0.99658
0.24	0.00282
0.24	0.84903
0.24	-0.68663
0.24	-0.81488
0.24	-0.10783
0.24	-0.75496
0.24	-0.78109
0.24	0.97082
0.24	-0.75736
0.24	-0.67204
0.24	-0.60767
0.24	0.39552
0.24	0.66597
0.24	0.54085
0.24	0.49636
0.24	-0.50478
0.24	-0.77101
0.24	0.07404
0.24	0.75706
0.24	-0.93099
0.24	0.28933
0.24	0.69565
0.24	-0.07637
0.24	-0.02215
0.24	0.84594
0.24	0.8563
0.24	-0.72777
0.24	0.08791
0.24	0.29301
0.24	-0.71442
0.24	-0.5037
0.24	-0.14153
0.24	-0.33905
0.24	0.94837
0.24	-0.60149
0.24	0.2126
0.24	-0.4305
0.24	0.86024
0.24	0.28858
0.24	0.06263
0.24	-0.77326
0.24	0.00662
0.24	-0.88338
0.24	-0.97067
0.24	-0.57998
0.24	0.11311
0.24	-0.30603
0.24	-0.13739
0.24	-0.05847
0.28	0.0191
0.28	-0.0197
0.28	0.00315
0.28	0.56843
0.28	-0.31031
0.28	-0.02747
0.28	0.51372
0.28	0.93475
0.28	-0.54666
0.28	-0.18858
0.28	-0.78492
0.28	0.38556
0.28	0.14219
0.28	-0.08311
0.28	-0.44666
0.28	0.08679
0.28	0.0411
0.28	-0.41574
0.28	-0.06888
0.28	-0.2325
0.28	-0.67922
0.28	-0.32688
0.28	-0.81042
0.28	0.19056
0.28	-0.79641
0.28	0.87747
0.28	-0.77622
0.28	0.25705
0.28	-0.96362
0.28	-0.9759
0.28	0.48738
0.28	-0.41758
0.28	0.9712
0.28	-0.02921
0.28	0.95538
0.28	0.53862
0.28	0.68919
0.28	0.85396
0.28	0.67584
0.28	0.80022
0.28	0.31695
0.28	0.34667
0.28	0.87272
0.28	-0.16966
0.28	-0.71265
0.28	-0.16451
0.28	0.82608
0.28	0.79751
0.28	-0.51454
0.28	0.27314
0.28	-0.27355
0.28	0.75952
0.28	-0.28571
0.28	0.22147
0.28	0.20872
0.28	0.9762
0.28	0.43485
0.28	0.47561
0.28	0.44954
0.28	0.64777
0.28	0.85588
0.28	-0.87662
0.28	0.21034
0.28	0.55596
0.28	0.50182
0.28	0.54952
0.28	-0.34304
0.28	-0.55917
0.28	0.32504
0.28	-0.92442
0.28	-0.37081
0.28	0.80239
0.28	-0.5662
0.28	0.74828
0.28	0.877
0.28	-0.2043
0.28	-0.08937
0.28	0.38589
0.28	-0.64295
0.28	-0.35257
0.28	0.68498
0.28	0.959
0.28	-0.45874
0.28	-0.59685
0.28	0.67195
0.28	-0.73758
0.28	0.17285
0.28	-0.38382
0.28	0.98161
0.28	0.48127
0.28	0.35956
0.28	-0.2721
0.28	0.6021
0.28	-0.18844
0.28	-0.22826
0.28	0.20945
0.28	-0.97179
0.28	0.67323
0.28	0.95929
0.28	-0.84137
0.32	0.0763
0.32	0.11442
0.32	0.20491
0.32	0.97718
0.32	0.06075
0.32	0.57759
0.32	-0.97598
0.32	-0.48061
0.32	0.22348
0.32	0.71253
0.32	0.17202
0.32	-0.58705
0.32	-0.74616
0.32	-0.83988
0.32	0.86002
0.32	-0.5187
0.32	-0.56284
0.32	-0.87467
0.32	-0.47398
0.32	-0.41014
0.32	-0.78695
0.32	-0.39761
0.32	-0.73996
0.32	0.30693
0.32	-0.57665
0.32	-0.78266
0.32	-0.46041
0.32	0.73664
0.32	-0.45162
0.32	-0.26121
0.32	-0.80449
0.32	0.45075
0.32	-0.09037
0.32	-0.97076
0.32	0.12702
0.32	-0.24363
0.32	0.10258
0.32	0.19205
0.32	0.27001
0.32	0.29356
0.32	0.07489
0.32	0.11019
0.32	0.68158
0.32	-0.19947
0.32	-0.67805
0.32	0.00395
0.32	-0.94064
0.32	-0.95466
0.32	-0.01459
0.32	0.83182
0.32	0.2647
0.32	-0.65233
0.32	0.54768
0.32	-0.92908
0.32	-0.83072
0.32	0.01205
0.32	-0.38681
0.32	-0.34628
0.32	-0.26979
0.32	0.11505
0.32	0.37884
0.32	0.63997
0.32	-0.05839
0.32	0.3658
0.32	0.40162
0.32	0.48196
0.32	-0.27767
0.32	-0.45261
0.32	0.5338
0.32	-0.56377
0.32	-0.05003
0.32	-0.62506
0.32	-0.07239
0.32	-0.62811
0.32	-0.3434
0.32	0.62657
0.32	0.85338
0.32	-0.58088
0.32	0.47239
0.32	0.81469
0.32	0.08418
0.32	0.44033
0.32	0.9396
0.32	-0.98185
0.32	0.35808
0.32	0.95679
0.32	-0.00978
0.32	-0.41448
0.32	-0.98664
0.32	0.61998
0.32	0.66552
0.32	0.03226
0.32	0.9469
0.32	0.22334
0.32	0.41763
0.32	0.80551
0.32	-0.18985
0.32	-0.49905
0.32	-0.09867
0.32	0.21447
0.36	0.12698
0.36	0.21572
0.36	0.36086
0.36	-0.75193
0.36	0.55627
0.36	0.94849
0.36	-0.28419
0.36	0.25426
0.36	0.88569
0.36	-0.39443
0.36	-0.89798
0.36	0.43912
0.36	0.39554
0.36	0.32016
0.36	0.26611
0.36	0.80109
0.36	-0.97872
0.36	0.79849
0.36	-0.81701
0.36	-0.70031
0.36	-0.9006
0.36	-0.51352
0.36	-0.72166
0.36	0.38624
0.36	-0.31418
0.36	-0.41941
0.36	2.95201E-4
0.36	-0.78265
0.36	0.20765
0.36	0.45075
0.36	-0.06841
0.36	-0.67377
0.36	0.79084
0.36	0.02213
0.36	-0.7756
0.36	-0.99208
0.36	-0.67227
0.36	-0.33422
0.36	-0.39303
0.36	-0.08949
0.36	-0.30019
0.36	-0.2683
0.36	0.45057
0.36	-0.27555
0.36	-0.68642
0.36	0.07257
0.36	-0.81848
0.36	-0.73679
0.36	0.29037
0.36	-0.77544
0.36	0.81267
0.36	0.02978
0.36	-0.76202
0.36	-0.10168
0.36	0.02414
0.36	0.98913
0.36	0.69898
0.36	0.81127
0.36	0.90847
0.36	-0.54274
0.36	-0.26636
0.36	0.19401
0.36	-0.5729
0.36	-0.05262
0.36	0.20324
0.36	0.29454
0.36	-0.3336
0.36	-0.41856
0.36	0.70902
0.36	-0.27369
0.36	0.34624
0.36	-0.31546
0.36	0.51328
0.36	-0.05058
0.36	0.21546
0.36	-0.68659
0.36	-0.30086
0.36	0.37291
0.36	-0.50157
0.36	-0.09424
0.36	-0.75141
0.36	-0.34077
0.36	0.43964
0.36	0.44442
0.36	0.01895
0.36	0.64479
0.36	-0.28764
0.36	-0.53526
0.36	0.95558
0.36	0.63021
0.36	0.79039
0.36	0.1707
0.36	-0.80817
0.36	0.7088
0.36	0.80232
0.36	-0.54084
0.36	0.34373
0.36	0.26419
0.36	0.64657
0.36	-0.90882
0.4	0.16988
0.4	0.30242
0.4	0.56583
0.4	-0.52411
0.4	0.83643
0.4	-0.43825
0.4	0.15691
0.4	0.97191
0.4	-0.34198
0.4	0.4583
0.4	0.03377
0.4	-0.55396
0.4	-0.46088
0.4	-0.54882
0.4	-0.51716
0.4	0.29137
0.4	0.37435
0.4	0.20591
0.4	0.90811
0.4	0.92715
0.4	0.94792
0.4	-0.65453
0.4	-0.75019
0.4	0.42928
0.4	-0.11781
0.4	-0.22739
0.4	0.31601
0.4	-0.33662
0.4	0.58118
0.4	0.91016
0.4	0.71031
0.4	0.15557
0.4	-0.37012
0.4	0.94407
0.4	0.25912
0.4	0.18068
0.4	0.47624
0.4	0.90121
0.4	-0.87985
0.4	-0.70947
0.4	-0.80215
0.4	-0.53871
0.4	0.25616
0.4	-0.43915
0.4	-0.75599
0.4	0.07053
0.4	-0.75775
0.4	-0.49107
0.4	0.4803
0.4	-0.46791
0.4	-0.78436
0.4	0.51824
0.4	-0.22938
0.4	0.68848
0.4	0.72395
0.4	-0.09724
0.4	-0.3444
0.4	-0.11073
0.4	0.05929
0.4	0.61204
0.4	-0.82353
0.4	-0.48204
0.4	-0.945
0.4	-0.41544
0.4	-0.24712
0.4	0.07947
0.4	-0.55682
0.4	-0.45792
0.4	0.74555
0.4	-0.17069
0.4	0.57452
0.4	0.07907
0.4	0.77478
0.4	0.44265
0.4	0.87898
0.4	0.03761
0.4	0.50285
0.4	-0.77145
0.4	0.43021
0.4	0.89488
0.4	0.30552
0.4	0.80022
0.4	-0.3451
0.4	-0.24275
0.4	-0.65053
0.4	0.20574
0.4	-0.56786
0.4	-0.9026
0.4	0.79226
0.4	0.50107
0.4	0.74855
0.4	0.20972
0.4	-0.62413
0.4	0.89489
0.4	-0.90445
0.4	-0.25963
0.4	0.96672
0.4	0.93544
0.4	-0.65241
0.4	-0.25511
0.44	0.20955
0.44	0.39374
0.44	0.88624
0.44	-0.10081
0.44	-0.6679
0.44	-0.09509
0.44	0.82592
0.44	-0.52393
0.44	0.48734
0.44	-0.80822
0.44	0.96098
0.44	0.44505
0.44	0.66184
0.44	0.61892
0.44	0.65707
0.44	-0.46554
0.44	-0.13908
0.44	-0.1416
0.44	0.35928
0.44	0.70179
0.44	0.64486
0.44	-0.79757
0.44	-0.84418
0.44	0.44651
0.44	-0.01857
0.44	-0.09721
0.44	0.50636
0.44	-0.06982
0.44	-0.81396
0.44	-0.41385
0.44	-0.77417
0.44	0.76778
0.44	0.48011
0.44	-0.23649
0.44	-0.76587
0.44	-0.75542
0.44	-0.39363
0.44	0.064
0.44	0.38649
0.44	0.82816
0.44	0.79053
0.44	-0.96647
0.44	-0.01261
0.44	-0.81194
0.44	-0.95071
0.44	-0.0111
0.44	-0.7536
0.44	-0.35024
0.44	0.68287
0.44	-0.07517
0.44	-0.32422
0.44	-0.98896
0.44	0.43026
0.44	-0.83356
0.44	-0.55273
0.44	0.76184
0.44	0.46305
0.44	0.82593
0.44	-0.88509
0.44	-0.29117
0.44	0.35193
0.44	0.95555
0.44	0.3237
0.44	-0.96788
0.44	-0.59274
0.44	-0.16573
0.44	-0.84391
0.44	-0.58987
0.44	0.60443
0.44	-0.18313
0.44	0.63769
0.44	0.27269
0.44	-0.93397
0.44	0.81957
0.44	-0.82733
0.44	0.50971
0.44	-0.88288
0.44	-0.21129
0.44	-0.82453
0.44	-0.20651
0.44	-0.73202
0.44	-0.17228
0.44	0.72409
0.44	-0.94502
0.44	0.6091
0.44	-0.42389
0.44	0.75019
0.44	0.62709
0.44	0.28043
0.44	0.303
0.44	0.44914
0.44	0.13272
0.44	-0.67335
0.44	0.93295
0.44	-0.68321
0.44	0.01752
0.44	-0.8173
0.44	-0.75338
0.44	-0.13148
0.44	0.43314
0.48	0.24343
0.48	0.51495
0.48	-0.87657
0.48	0.19654
0.48	-0.32258
0.48	0.51288
0.48	-0.71836
0.48	0.21542
0.48	-0.82286
0.48	-0.08337
0.48	-0.11032
0.48	-0.57624
0.48	-0.26416
0.48	-0.1717
0.48	-0.07971
0.48	0.77538
0.48	-0.74467
0.48	-0.82178
0.48	0.04554
0.48	0.37753
0.48	0.29183
0.48	-0.91849
0.48	0.98725
0.48	0.43019
0.48	0.02466
0.48	0.0286
0.48	0.76784
0.48	0.39082
0.48	-0.53797
0.48	-0.07505
0.48	-0.15606
0.48	-0.58711
0.48	-0.68854
0.48	0.53659
0.48	0.13704
0.48	0.23603
0.48	0.6981
0.48	-0.7673
0.48	-0.45911
0.48	0.03922
0.48	0.13436
0.48	0.50684
0.48	-0.59035
0.48	0.87803
0.48	0.67109
0.48	-0.26672
0.48	-0.80503
0.48	-0.354
0.48	0.82082
0.48	0.08371
0.48	-0.16033
0.48	-0.76806
0.48	0.72156
0.48	-0.21733
0.48	0.14763
0.48	-0.60074
0.48	-0.76032
0.48	-0.3486
0.48	0.01353
0.48	0.71527
0.48	-0.59043
0.48	0.12878
0.48	-0.40342
0.48	0.46919
0.48	0.72181
0.48	-0.81179
0.48	0.89321
0.48	0.97447
0.48	0.35509
0.48	-0.32807
0.48	0.5897
0.48	0.29163
0.48	-0.76108
0.48	0.93737
0.48	-0.4458
0.48	0.95526
0.48	-0.47737
0.48	0.3838
0.48	-0.3284
0.48	0.58159
0.48	0.11184
0.48	0.69833
0.48	-0.30722
0.48	0.09502
0.48	-0.2085
0.48	0.69495
0.48	0.14733
0.48	-0.04299
0.48	-0.1232
0.48	-0.1698
0.48	0.09447
0.48	-0.05505
0.48	-0.93902
0.48	0.84873
0.48	-0.75901
0.48	0.09117
0.48	-0.73262
0.48	-0.60037
0.48	0.2073
0.48	0.68281
0.52	0.2734
0.52	0.69501
0.52	-0.74765
0.52	0.36692
0.52	-0.05602
0.52	0.83459
0.52	-0.11825
0.52	0.83258
0.52	-0.24612
0.52	0.75127
0.52	0.80739
0.52	0.39133
0.52	0.77096
0.52	-0.99884
0.52	-0.77712
0.52	0.20753
0.52	0.48989
0.52	0.78801
0.52	-0.576
0.52	-0.15696
0.52	0.09388
0.52	0.93348
0.52	0.81251
0.52	0.38889
0.52	0.02943
0.52	0.14704
0.52	-0.94329
0.52	0.63601
0.52	-0.1825
0.52	0.5239
0.52	0.34061
0.52	0.1347
0.52	-0.12509
0.52	-0.63748
0.52	0.85919
0.52	-0.8818
0.52	-0.31334
0.52	0.35822
0.52	0.69829
0.52	-0.7678
0.52	-0.62937
0.52	-0.13621
0.52	-0.932
0.52	0.56433
0.52	0.4221
0.52	-0.61512
0.52	-0.91812
0.52	-0.53782
0.52	0.77684
0.52	0.12308
0.52	-0.07676
0.52	-0.48337
0.52	-0.96934
0.52	0.0271
0.52	0.47275
0.52	-0.10238
0.52	0.01442
0.52	0.46711
0.52	0.83052
0.52	-0.37596
0.52	0.38727
0.52	-0.84517
0.52	0.80954
0.52	-0.40454
0.52	0.17434
0.52	0.72918
0.52	0.18381
0.52	0.56015
0.52	0.12331
0.52	-0.80576
0.52	0.3189
0.52	0.13277
0.52	-0.8674
0.52	0.94745
0.52	-0.28807
0.52	-0.93467
0.52	-0.29499
0.52	0.62216
0.52	0.26504
0.52	0.92023
0.52	0.54025
0.52	-0.49954
0.52	0.54446
0.52	0.83729
0.52	0.67205
0.52	-0.30339
0.52	-0.71948
0.52	-0.75096
0.52	-0.96812
0.52	-0.77204
0.52	-0.49709
0.52	-0.73106
0.52	0.80104
0.52	0.46399
0.52	0.90786
0.52	-0.17915
0.52	-0.79426
0.52	-0.6096
0.52	0.25411
0.52	0.87954
0.56	0.29987
0.56	0.91253
0.56	-0.63836
0.56	0.67461
0.56	0.49968
0.56	-0.65321
0.56	0.37424
0.56	-0.67019
0.56	0.55913
0.56	-0.38722
0.56	-0.32611
0.56	-0.65107
0.56	-0.24078
0.56	0.08557
0.56	0.36545
0.56	-0.5649
0.56	-0.02691
0.56	0.05263
0.56	-0.95448
0.56	-0.42205
0.56	-0.27486
0.56	0.51607
0.56	0.67168
0.56	0.30664
0.56	1.26496E-4
0.56	0.18859
0.56	-0.82117
0.56	0.73425
0.56	0.21987
0.56	0.7359
0.56	0.80064
0.56	0.46046
0.56	0.46271
0.56	0.13924
0.56	-0.45918
0.56	-0.1902
0.56	0.56134
0.56	-0.67518
0.56	-0.2009
0.56	0.45307
0.56	0.73168
0.56	-0.68287
0.56	0.3045
0.56	-0.11236
0.56	-0.0368
0.56	-0.8414
0.56	0.70737
0.56	-0.8401
0.56	0.55705
0.56	0.08258
0.56	-0.06507
0.56	-0.30384
0.56	-0.66505
0.56	0.39774
0.56	0.84654
0.56	0.3366
0.56	0.32196
0.56	-0.9469
0.56	-0.37144
0.56	0.47726
0.56	-0.73136
0.56	0.07253
0.56	-0.25008
0.56	0.62444
0.56	-0.68838
0.56	-0.08951
0.56	-0.43339
0.56	-0.18598
0.56	-0.60757
0.56	0.87606
0.56	-0.17618
0.56	-0.35286
0.56	0.80277
0.56	0.86424
0.56	-0.40029
0.56	-0.93169
0.56	-0.2049
0.56	0.85296
0.56	0.47966
0.56	-0.6058
0.56	-0.87038
0.56	-0.16483
0.56	0.90859
0.56	-0.532
0.56	-0.62389
0.56	0.58441
0.56	0.08331
0.56	0.17917
0.56	0.0535
0.56	0.29587
0.56	0.82254
0.56	0.6819
0.56	0.00641
0.56	-0.08651
0.56	0.60878
0.56	-0.46364
0.56	-0.98257
0.56	-0.77699
0.56	0.13422
0.56	0.75375
0.6	0.32688
0.6	-0.94495
0.6	-0.46654
0.6	-0.90492
0.6	0.71967
0.6	-0.23827
0.6	0.88769
0.6	0.08459
0.6	-0.75364
0.6	0.31333
0.6	0.36618
0.6	0.29078
0.6	0.70332
0.6	-0.87534
0.6	-0.56432
0.6	0.53558
0.6	-0.77864
0.6	-0.67341
0.6	0.29124
0.6	0.86545
0.6	-0.79814
0.6	0.13981
0.6	0.52159
0.6	0.11569
0.6	-0.0992
0.6	0.13168
0.6	-0.7979
0.6	0.79155
0.6	0.35264
0.6	0.92175
0.6	0.99204
0.6	-0.94886
0.6	-0.97426
0.6	0.50721
0.6	0.35077
0.6	0.54321
0.6	-0.58849
0.6	0.13926
0.6	0.73246
0.6	-0.48818
0.6	-0.11089
0.6	0.44422
0.6	-0.48608
0.6	-0.76992
0.6	-0.59745
0.6	0.4715
0.6	0.22647
0.6	0.95576
0.6	0.35354
0.6	-0.13532
0.6	-0.13554
0.6	-0.38455
0.6	-0.62018
0.6	0.57953
0.6	-0.84405
0.6	0.71142
0.6	0.84902
0.6	-0.54169
0.6	-0.07437
0.6	0.92828
0.6	-0.26319
0.6	0.63096
0.6	0.42927
0.6	-0.4419
0.6	0.27302
0.6	0.92754
0.6	0.75496
0.6	-0.86958
0.6	0.77485
0.6	0.05877
0.6	-0.62782
0.6	-0.66211
0.6	0.55298
0.6	0.51267
0.6	-0.84475
0.6	0.95779
0.6	-0.33888
0.6	0.77059
0.6	0.49727
0.6	-0.45537
0.6	-0.75651
0.6	0.28308
0.6	-0.54716
0.6	-0.0569
0.6	0.03949
0.6	-0.91244
0.6	0.64014
0.6	0.75324
0.6	0.9493
0.6	-0.77454
0.6	-0.25156
0.6	-0.27468
0.6	-0.91093
0.6	-0.99359
0.6	-0.24487
0.6	0.73269
0.6	0.24531
0.6	0.74708
0.6	-0.51716
0.6	0.50162
0.64	0.34464
0.64	-0.85665
0.64	-0.11368
0.64	-0.74487
0.64	0.94944
0.64	0.04173
0.64	-0.69916
0.64	0.4076
0.64	-0.29857
0.64	0.84827
0.64	-0.95961
0.64	-0.80596
0.64	-0.45982
0.64	0.11886
0.64	0.46887
0.64	-0.39088
0.64	0.32674
0.64	0.83281
0.64	-0.11594
0.64	0.53214
0.64	0.8804
0.64	-0.09044
0.64	-0.00331
0.64	-0.36047
0.64	-0.42703
0.64	-0.02092
0.64	-0.84437
0.64	0.80822
0.64	0.40325
0.64	-0.77017
0.64	-0.62439
0.64	-0.68189
0.64	-0.59241
0.64	-0.79539
0.64	0.76032
0.64	-0.65612
0.64	0.25517
0.64	0.9623
0.64	-0.45468
0.64	0.33763
0.64	0.87587
0.64	-0.52636
0.64	0.77039
0.64	0.60642
0.64	0.54746
0.64	0.05621
0.64	-0.29838
0.64	0.33801
0.64	0.06916
0.64	-0.67166
0.64	-0.2786
0.64	-0.73099
0.64	-0.85642
0.64	0.4924
0.64	-0.81892
0.64	0.77729
0.64	-0.96835
0.64	-0.42164
0.64	0.46046
0.64	-0.54549
0.64	0.34741
0.64	-0.76351
0.64	-0.80799
0.64	0.31189
0.64	0.85128
0.64	-0.19944
0.64	-0.43359
0.64	0.08513
0.64	-0.12699
0.64	-0.83178
0.64	0.61003
0.64	0.4822
0.64	-0.27265
0.64	-0.1036
0.64	0.86971
0.64	0.31679
0.64	-0.53046
0.64	0.48887
0.64	0.33437
0.64	-0.67931
0.64	-0.78708
0.64	0.29601
0.64	-0.45664
0.64	0.19912
0.64	0.22244
0.64	-0.48221
0.64	-0.85185
0.64	-0.56046
0.64	-0.64846
0.64	-0.3509
0.64	0.21262
0.64	0.28176
0.64	-0.0421
0.64	-0.04798
0.64	0.73925
0.64	-0.22649
0.64	-0.64771
0.64	0.03394
0.64	0.90648
0.64	-0.27762
0.68	0.35957
0.68	-0.79695
0.68	0.11765
0.68	-0.62456
0.68	-0.48422
0.68	0.65989
0.68	-0.14071
0.68	-0.8384
0.68	0.50423
0.68	-0.32151
0.68	-0.10296
0.68	-0.08163
0.68	0.30666
0.68	-0.94277
0.68	-0.52343
0.68	0.67205
0.68	-0.5869
0.68	-0.01575
0.68	-0.89967
0.68	-0.25054
0.68	0.17144
0.68	-0.81549
0.68	-0.34978
0.68	-0.58192
0.68	-0.78735
0.68	-0.15823
0.68	0.94384
0.68	0.77967
0.68	0.40786
0.68	-0.60841
0.68	-0.37124
0.68	-0.58514
0.68	-0.45669
0.68	-0.60774
0.68	-0.65284
0.68	-0.3987
0.68	0.60233
0.68	-0.21363
0.68	0.39212
0.68	-0.91044
0.68	-0.40899
0.68	0.43312
0.68	-0.24982
0.68	-0.32175
0.68	-0.33758
0.68	-0.80702
0.68	-0.92481
0.68	-0.11839
0.68	-0.65769
0.68	-0.948
0.68	-0.96456
0.68	-0.95342
0.68	0.73708
0.68	0.06296
0.68	0.89153
0.68	0.71574
0.68	-0.98438
0.68	-0.3924
0.68	0.59533
0.68	-0.45925
0.68	0.46678
0.68	-0.57554
0.68	-0.57642
0.68	0.62455
0.68	-0.53683
0.68	0.15456
0.68	0.14209
0.68	0.70713
0.68	0.50942
0.68	0.06822
0.68	-0.4178
0.68	-0.50387
0.68	0.80323
0.68	0.97568
0.68	-0.01016
0.68	-0.12502
0.68	0.66793
0.68	0.12072
0.68	-0.35751
0.68	0.82174
0.68	0.81427
0.68	-0.20576
0.68	-0.75376
0.68	-0.00454
0.68	0.1897
0.68	-0.46843
0.68	-0.69407
0.68	-0.45577
0.68	-0.2125
0.68	0.16459
0.68	0.82682
0.68	0.96325
0.68	0.66418
0.68	0.65583
0.68	-0.50518
0.68	0.59175
0.68	0.19443
0.68	0.82637
0.68	-0.23973
0.68	0.72191
0.72	0.36998
0.72	-0.75377
0.72	0.21546
0.72	-0.3303
0.72	-0.29963
0.72	0.8242
0.72	0.10244
0.72	-0.58388
0.72	0.81751
0.72	0.34436
0.72	0.73461
0.72	0.50116
0.72	-0.85499
0.72	-0.12945
0.72	0.46698
0.72	-0.29259
0.72	0.50338
0.72	-0.95437
0.72	0.2076
0.72	0.93014
0.72	-0.51328
0.72	0.88432
0.72	-0.84498
0.72	-0.94115
0.72	-0.95023
0.72	-0.29643
0.72	0.53017
0.72	0.71028
0.72	0.36356
0.72	-0.67392
0.72	-0.34005
0.72	-0.53188
0.72	-0.29899
0.72	-0.46625
0.72	-0.52072
0.72	0.22577
0.72	-0.72304
0.72	0.02484
0.72	0.96924
0.72	-0.07646
0.72	0.20199
0.72	-0.74583
0.72	0.42881
0.72	0.54127
0.72	0.60807
0.72	0.20615
0.72	0.13151
0.72	0.95887
0.72	0.45457
0.72	0.20794
0.72	0.6718
0.72	0.31305
0.72	0.48931
0.72	-0.17722
0.72	0.44246
0.72	0.18524
0.72	0.62536
0.72	-0.48382
0.72	0.49331
0.72	-0.47859
0.72	0.48263
0.72	-0.44669
0.72	-0.27271
0.72	0.76504
0.72	-0.38736
0.72	0.79752
0.72	0.80988
0.72	-0.54966
0.72	-0.78145
0.72	0.89938
0.72	0.02804
0.72	0.40045
0.72	-0.3092
0.72	-0.07137
0.72	0.97417
0.72	0.90104
0.72	-0.23225
0.72	-0.70552
0.72	0.87301
0.72	0.091
0.72	0.23592
0.72	-0.53389
0.72	0.71141
0.72	-0.55666
0.72	-0.39659
0.72	-0.92668
0.72	0.81595
0.72	-0.57064
0.72	-0.40033
0.72	0.12637
0.72	0.8642
0.72	-0.98108
0.72	0.80469
0.72	0.86563
0.72	-0.29055
0.72	0.88403
0.72	0.80997
0.72	-0.77607
0.72	0.33532
0.72	-0.50529
0.76	0.38146
0.76	-0.71857
0.76	0.27533
0.76	0.10593
0.76	-0.17458
0.76	-0.82034
0.76	0.79072
0.76	0.16133
0.76	-0.4446
0.76	0.76854
0.76	-0.90901
0.76	-0.64319
0.76	0.05102
0.76	0.5266
0.76	-0.573
0.76	0.67529
0.76	-0.45492
0.76	0.08555
0.76	-0.68263
0.76	0.392
0.76	-0.99914
0.76	0.07879
0.76	0.61072
0.76	0.43048
0.76	0.33947
0.76	-0.97876
0.76	0.35573
0.76	0.56629
0.76	0.24046
0.76	0.95061
0.76	-0.48133
0.76	-0.55523
0.76	-0.25144
0.76	-0.34269
0.76	-0.42663
0.76	0.39457
0.76	-0.61298
0.76	0.62941
0.76	-0.62172
0.76	0.14959
0.76	0.98961
0.76	-0.42267
0.76	-0.75982
0.76	0.98473
0.76	-0.53024
0.76	-0.87315
0.76	-0.91652
0.76	-0.0599
0.76	-0.52736
0.76	-0.75661
0.76	-0.23553
0.76	-0.21091
0.76	-0.36495
0.76	0.97029
0.76	-0.00771
0.76	-0.17591
0.76	0.15495
0.76	-0.68403
0.76	-0.13465
0.76	-0.62759
0.76	0.38952
0.76	-0.63404
0.76	-0.50272
0.76	0.72595
0.76	-0.36279
0.76	0.87236
0.76	0.94772
0.76	-0.44985
0.76	-0.66481
0.76	-0.96561
0.76	0.65486
0.76	0.60613
0.76	0.45315
0.76	0.68616
0.76	-0.25062
0.76	-0.67393
0.76	0.58192
0.76	0.10674
0.76	-0.26769
0.76	-0.99031
0.76	-0.75995
0.76	0.50984
0.76	-0.22738
0.76	0.56396
0.76	-0.87414
0.76	0.5563
0.76	0.47361
0.76	0.65328
0.76	-0.9853
0.76	-0.57903
0.76	0.21405
0.76	0.68495
0.76	0.53814
0.76	0.74208
0.76	-0.33977
0.76	0.81485
0.76	0.85438
0.76	-0.7466
0.76	0.39999
0.76	-0.42382
[truncated: 8,000 more rows]
