# Supplementary material for: Explosive transitions to synchronization in networks of frequency dipoles
Source: PLoS One. 2022 Sep 20;17(9):e0274807. doi: 10.1371/journal.pone.0274807 (PMC9488809; doi:10.1371/journal.pone.0274807)
Supplement: S1 Data — This compressed file covers the data information of all pictures in the manuscript. (ZIP) [file pone.0274807.s001.zip › Minimal data set/Fig10d_negative.txt]

41.1064	1
330.854	0.98995
128.591	0.9799
354.784	0.96985
343.253	0.9598
247.359	0.94975
107.985	0.9397
171.621	0.92965
315.634	0.9196
294.338	0.90955
230.556	0.8995
313.835	0.88945
290.247	0.8794
319.357	0.86935
290.362	0.8593
209.162	0.84925
344.439	0.8392
352.846	0.82915
112.242	0.8191
155.247	0.80905
58.629	0.799
77.3384	0.78895
241.884	0.77889
346.367	0.76884
179.699	0.75879
36.6679	0.74874
50.3933	0.73869
336.177	0.72864
267.602	0.71859
292.509	0.70854
237.174	0.69849
270.472	0.68844
321.821	0.67839
265.693	0.66834
50.9849	0.65829
275.556	0.64824
145.007	0.63819
205.309	0.62814
275.412	0.61809
358.354	0.60804
284.483	0.59799
36.8122	0.58794
183.056	0.57789
257.532	0.56784
261.445	0.55779
213.209	0.54774
23.5966	0.53769
84.9343	0.52764
312.9	0.51759
52.3388	0.50754
150.826	0.49749
336.119	0.48744
80.8647	0.47739
6.04583	0.46734
53.238	0.45729
270.076	0.44724
92.0161	0.43719
269.991	0.42714
193.586	0.41708
108.869	0.40703
138.882	0.39698
172.277	0.38693
164.807	0.37688
327.708	0.36683
331.541	0.35678
38.105	0.34673
88.0225	0.33668
94.4764	0.32663
129.612	0.31658
291.887	0.30653
19.5832	0.29648
254.226	0.28643
357.169	0.27638
96.4376	0.26633
249.815	0.25628
259.687	0.24623
349.784	0.23618
215.635	0.22613
271.232	0.21608
156.335	0.20603
253.376	0.19598
294.434	0.18593
335.427	0.17588
142.702	0.16583
19.5401	0.15578
340.222	0.14573
259.148	0.13568
73.9518	0.12563
248.219	0.11558
293.896	0.10553
55.0881	0.09548
102.13	0.08543
300.846	0.07538
142.804	0.06533
8.40903	0.05528
309.414	0.04523
165.045	0.03518
278.895	0.02513
134.035	0.01508
352.529	0.00503
