# Supplementary material for: Explosive transitions to synchronization in networks of frequency dipoles
Source: PLoS One. 2022 Sep 20;17(9):e0274807. doi: 10.1371/journal.pone.0274807 (PMC9488809; doi:10.1371/journal.pone.0274807)
Supplement: S1 Data — This compressed file covers the data information of all pictures in the manuscript. (ZIP) [file pone.0274807.s001.zip › Minimal data set/Fig10d_positive.txt]

104.261	0.00503
130.241	0.01508
47.3085	0.02513
60.3077	0.03518
99.5471	0.04523
193.138	0.05528
279.088	0.06533
79.8686	0.07538
1.90071	0.08543
124.682	0.09548
37.7131	0.10553
243.654	0.11558
29.9741	0.12563
17.5888	0.13568
95.0089	0.14573
359.276	0.15578
358.237	0.16583
279.515	0.17588
345.386	0.18593
296.642	0.19598
85.5497	0.20603
306.255	0.21608
298.308	0.22613
110.162	0.23618
274.245	0.24623
266.402	0.25628
133.045	0.26633
87.8144	0.27638
82.16	0.28643
11.0325	0.29648
262.998	0.30653
285.681	0.31658
14.0712	0.32663
12.4345	0.33668
303.165	0.34673
217.806	0.35678
276.135	0.36683
202.747	0.37688
89.6816	0.38693
179.865	0.39698
270.386	0.40703
63.1901	0.41708
125.045	0.42714
307.233	0.43719
204.808	0.44724
155.068	0.45729
314.961	0.46734
311.493	0.47739
263.929	0.48744
69.4351	0.49749
338.457	0.50754
287.43	0.51759
126.144	0.52764
248.28	0.53769
320.685	0.54774
355.731	0.55779
267.468	0.56784
202.581	0.57789
166.462	0.58794
123.191	0.59799
55.5237	0.60804
59.5336	0.61809
332.294	0.62814
217.878	0.63819
285.503	0.64824
185.551	0.65829
181.596	0.66834
170.703	0.67839
68.3314	0.68844
14.06	0.69849
85.6055	0.70854
299.696	0.71859
4.21229	0.72864
185.755	0.73869
270.602	0.74874
0.29274	0.75879
84.1592	0.76884
6.23879	0.77889
248.477	0.78895
63.4141	0.799
209.366	0.80905
17.5693	0.8191
120.996	0.82915
19.2232	0.8392
7.63104	0.84925
302.218	0.8593
157.821	0.86935
317.785	0.8794
353.2	0.88945
206.546	0.8995
295.264	0.90955
325.308	0.9196
29.434	0.92965
22.8314	0.9397
196.476	0.94975
65.343	0.9598
8.69633	0.96985
280.656	0.9799
319.639	0.98995
109.079	1
