# Supplementary material for: Explosive transitions to synchronization in networks of frequency dipoles
Source: PLoS One. 2022 Sep 20;17(9):e0274807. doi: 10.1371/journal.pone.0274807 (PMC9488809; doi:10.1371/journal.pone.0274807)
Supplement: S1 Data — This compressed file covers the data information of all pictures in the manuscript. (ZIP) [file pone.0274807.s001.zip › Minimal data set/Fig11a_backward.txt]

10	0.94583
9.8	0.94449
9.6	0.94308
9.4	0.94162
9.2	0.94009
9	0.93849
8.8	0.93681
8.6	0.93505
8.4	0.9332
8.2	0.93125
8	0.9292
7.8	0.92704
7.6	0.92476
7.4	0.92234
7.2	0.91977
7	0.91705
6.8	0.91414
6.6	0.91104
6.4	0.90772
6.2	0.90415
6	0.9003
5.8	0.89613
5.6	0.8916
5.4	0.88664
5.2	0.88118
5	0.87511
4.8	0.86829
4.6	0.86047
4.4	0.85089
4.2	0.84162
4	0.82522
3.8	0.79587
3.6	0.20366
3.4	0.19044
3.2	0.20163
3	0.15125
2.8	0.2071
2.6	0.23047
2.4	0.16269
2.2	0.22519
2	0.21831
1.8	0.1597
1.6	0.08052
1.4	0.19035
1.2	0.1821
1	0.20849
0.8	0.143
0.6	0.09659
0.4	0.15247
0.2	0.10821
2.05391E-15	0.08238
