# Supplementary material for: Explosive transitions to synchronization in networks of frequency dipoles
Source: PLoS One. 2022 Sep 20;17(9):e0274807. doi: 10.1371/journal.pone.0274807 (PMC9488809; doi:10.1371/journal.pone.0274807)
Supplement: S1 Data — This compressed file covers the data information of all pictures in the manuscript. (ZIP) [file pone.0274807.s001.zip › Minimal data set/Fig11a_forward.txt]

0	0.02035
0.2	0.05152
0.4	0.07557
0.6	0.08075
0.8	0.05313
1	0.11144
1.2	0.08862
1.4	0.11202
1.6	0.15293
1.8	0.17207
2	0.16234
2.2	0.21791
2.4	0.25271
2.6	0.18187
2.8	0.18196
3	0.20989
3.2	0.23852
3.4	0.23701
3.6	0.27805
3.8	0.25233
4	0.23187
4.2	0.26155
4.4	0.26682
4.6	0.21638
4.8	0.24127
5	0.30257
5.2	0.28722
5.4	0.3426
5.6	0.30628
5.8	0.29399
6	0.36491
6.2	0.90174
6.4	0.90771
6.6	0.91104
6.8	0.91414
7	0.91705
7.2	0.91977
7.4	0.92234
7.6	0.92476
7.8	0.92704
8	0.9292
8.2	0.93125
8.4	0.9332
8.6	0.93505
8.8	0.93681
9	0.93849
9.2	0.94009
9.4	0.94162
9.6	0.94308
9.8	0.94449
10	0.94583
