# Supplementary material for: Explosive transitions to synchronization in networks of frequency dipoles
Source: PLoS One. 2022 Sep 20;17(9):e0274807. doi: 10.1371/journal.pone.0274807 (PMC9488809; doi:10.1371/journal.pone.0274807)
Supplement: S1 Data — This compressed file covers the data information of all pictures in the manuscript. (ZIP) [file pone.0274807.s001.zip › Minimal data set/Fig11b_backward.txt]

12	0.94919
11.8	0.94814
11.6	0.94705
11.4	0.94593
11.2	0.94476
11	0.94354
10.8	0.94227
10.6	0.94096
10.4	0.93959
10.2	0.93816
10	0.93666
9.8	0.93511
9.6	0.93348
9.4	0.93177
9.2	0.92998
9	0.9281
8.8	0.92612
8.6	0.92403
8.4	0.92183
8.2	0.91949
8	0.917
7.8	0.91433
7.6	0.91119
7.4	0.90852
7.2	0.9053
7	0.90214
6.8	0.89817
6.6	0.891
6.4	0.89027
6.2	0.88275
6	0.87169
5.8	0.87117
5.6	0.85762
5.4	0.8413
5.2	0.84037
5	0.82391
4.8	0.82654
4.6	0.79621
4.4	0.77149
4.2	0.72833
4	0.27859
3.8	0.27004
3.6	0.25051
3.4	0.29584
3.2	0.26744
3	0.29761
2.8	0.25696
2.6	0.28086
2.4	0.25349
2.2	0.25288
2	0.25046
1.8	0.25328
1.6	0.20721
1.4	0.24227
1.2	0.25705
1	0.19465
0.8	0.20404
0.6	0.14297
0.4	0.1319
0.2	0.12079
9.15934E-15	0.11089
