# Supplementary material for: Explosive transitions to synchronization in networks of frequency dipoles
Source: PLoS One. 2022 Sep 20;17(9):e0274807. doi: 10.1371/journal.pone.0274807 (PMC9488809; doi:10.1371/journal.pone.0274807)
Supplement: S1 Data — This compressed file covers the data information of all pictures in the manuscript. (ZIP) [file pone.0274807.s001.zip › Minimal data set/Fig11b_forward.txt]

0	0.07988
0.2	0.05782
0.4	0.09806
0.6	0.10427
0.8	0.11302
1	0.17958
1.2	0.18516
1.4	0.22752
1.6	0.26643
1.8	0.25746
2	0.27124
2.2	0.26291
2.4	0.26308
2.6	0.31795
2.8	0.30104
3	0.30479
3.2	0.34459
3.4	0.27134
3.6	0.3029
3.8	0.2972
4	0.39363
4.2	0.37756
4.4	0.37741
4.6	0.35867
4.8	0.34019
5	0.36451
5.2	0.36002
5.4	0.31941
5.6	0.32508
5.8	0.33385
6	0.8607
6.2	0.87296
6.4	0.88166
6.6	0.89124
6.8	0.89107
7	0.89853
7.2	0.90354
7.4	0.90835
7.6	0.91163
7.8	0.91431
8	0.917
8.2	0.91949
8.4	0.92183
8.6	0.92403
8.8	0.92612
9	0.9281
9.2	0.92998
9.4	0.93177
9.6	0.93348
9.8	0.93511
10	0.93666
10.2	0.93816
10.4	0.93959
10.6	0.94096
10.8	0.94227
11	0.94354
11.2	0.94476
11.4	0.94593
11.6	0.94705
11.8	0.94814
12	0.94919
