# Supplementary material for: Explosive transitions to synchronization in networks of frequency dipoles
Source: PLoS One. 2022 Sep 20;17(9):e0274807. doi: 10.1371/journal.pone.0274807 (PMC9488809; doi:10.1371/journal.pone.0274807)
Supplement: S1 Data — This compressed file covers the data information of all pictures in the manuscript. (ZIP) [file pone.0274807.s001.zip › Minimal data set/Fig12a_backward.txt]

12	0.93984
11.7	0.93788
11.4	0.93581
11.1	0.93362
10.8	0.9313
10.5	0.92883
10.2	0.92619
9.9	0.92337
9.6	0.92036
9.3	0.91712
9	0.91363
8.7	0.90986
8.4	0.90576
8.1	0.90129
7.8	0.89636
7.5	0.89089
7.2	0.8847
6.9	0.8773
6.6	0.87251
6.3	0.86353
6	0.84788
5.7	0.84386
5.4	0.83388
5.1	0.81218
4.8	0.80878
4.5	0.7808
4.2	0.7473
3.9	0.7046
3.6	0.14069
3.3	0.15032
3	0.13129
2.7	0.21116
2.4	0.13949
2.1	0.12793
1.8	0.13623
1.5	0.09921
1.2	0.13322
0.9	0.06482
0.6	0.08841
0.3	0.08298
