# Supplementary material for: Explosive transitions to synchronization in networks of frequency dipoles
Source: PLoS One. 2022 Sep 20;17(9):e0274807. doi: 10.1371/journal.pone.0274807 (PMC9488809; doi:10.1371/journal.pone.0274807)
Supplement: S1 Data — This compressed file covers the data information of all pictures in the manuscript. (ZIP) [file pone.0274807.s001.zip › Minimal data set/Fig12a_forward.txt]

0	0.03781
0.3	0.07127
0.6	0.04692
0.9	0.09668
1.2	0.0774
1.5	0.07464
1.8	0.17438
2.1	0.116
2.4	0.14623
2.7	0.12924
3	0.11143
3.3	0.19177
3.6	0.1955
3.9	0.1994
4.2	0.17524
4.5	0.21734
4.8	0.23257
5.1	0.78385
5.4	0.82898
5.7	0.84558
6	0.85461
6.3	0.86675
6.6	0.86656
6.9	0.88066
7.2	0.8847
7.5	0.89078
7.8	0.89631
8.1	0.90126
8.4	0.90575
8.7	0.90985
9	0.91363
9.3	0.91712
9.6	0.92036
9.9	0.92337
10.2	0.92619
10.5	0.92883
10.8	0.9313
11.1	0.93362
11.4	0.93581
11.7	0.93788
12	0.93984
