# Supplementary material for: Explosive transitions to synchronization in networks of frequency dipoles
Source: PLoS One. 2022 Sep 20;17(9):e0274807. doi: 10.1371/journal.pone.0274807 (PMC9488809; doi:10.1371/journal.pone.0274807)
Supplement: S1 Data — This compressed file covers the data information of all pictures in the manuscript. (ZIP) [file pone.0274807.s001.zip › Minimal data set/Fig12b_backward.txt]

12	0.96386
11.7	0.9627
11.4	0.96147
11.1	0.96017
10.8	0.95879
10.5	0.95734
10.2	0.95579
9.9	0.95415
9.6	0.95239
9.3	0.95052
9	0.94852
8.7	0.94637
8.4	0.94406
8.1	0.94157
7.8	0.93888
7.5	0.93595
7.2	0.93275
6.9	0.92922
6.6	0.92462
6.3	0.91812
6	0.91542
5.7	0.91025
5.4	0.8995
5.1	0.88515
4.8	0.86668
4.5	0.83587
4.2	0.80961
3.9	0.78021
3.6	0.2043
3.3	0.21557
3	0.20075
2.7	0.16572
2.4	0.19275
2.1	0.14777
1.8	0.16789
1.5	0.12188
1.2	0.11753
0.9	0.08572
0.6	0.11414
0.3	0.12417
