# Supplementary material for: Explosive transitions to synchronization in networks of frequency dipoles
Source: PLoS One. 2022 Sep 20;17(9):e0274807. doi: 10.1371/journal.pone.0274807 (PMC9488809; doi:10.1371/journal.pone.0274807)
Supplement: S1 Data — This compressed file covers the data information of all pictures in the manuscript. (ZIP) [file pone.0274807.s001.zip › Minimal data set/Fig12b_forward.txt]

0	0.03894
0.3	0.05092
0.6	0.06598
0.9	0.06841
1.2	0.11901
1.5	0.0927
1.8	0.15547
2.1	0.15072
2.4	0.12192
2.7	0.09845
3	0.15046
3.3	0.24323
3.6	0.12255
3.9	0.1199
4.2	0.27373
4.5	0.26722
4.8	0.17822
5.1	0.20674
5.4	0.89753
5.7	0.91057
6	0.91135
6.3	0.9187
6.6	0.92517
6.9	0.9291
7.2	0.93275
7.5	0.93595
7.8	0.93888
8.1	0.94157
8.4	0.94407
8.7	0.94637
9	0.94852
9.3	0.95052
9.6	0.95239
9.9	0.95415
10.2	0.95579
10.5	0.95734
10.8	0.95879
11.1	0.96017
11.4	0.96147
11.7	0.9627
12	0.96386
