# Supplementary material for: Explosive transitions to synchronization in networks of frequency dipoles
Source: PLoS One. 2022 Sep 20;17(9):e0274807. doi: 10.1371/journal.pone.0274807 (PMC9488809; doi:10.1371/journal.pone.0274807)
Supplement: S1 Data — This compressed file covers the data information of all pictures in the manuscript. (ZIP) [file pone.0274807.s001.zip › Minimal data set/Fig13a_forward.txt]

0	0.0829
0.2	0.06141
0.4	0.05177
0.6	0.05555
0.8	0.07124
1	0.10542
1.2	0.11068
1.4	0.08261
1.6	0.10718
1.8	0.08176
2	0.11753
2.2	0.10422
2.4	0.17987
2.6	0.1192
2.8	0.19959
3	0.18209
3.2	0.18931
3.4	0.15721
3.6	0.1429
3.8	0.18724
4	0.27985
4.2	0.78322
4.4	0.82931
4.6	0.84062
4.8	0.8442
5	0.85219
5.2	0.87231
5.4	0.88511
5.6	0.89373
5.8	0.89495
6	0.90153
6.2	0.91134
6.4	0.90168
6.6	0.91065
6.8	0.91855
7	0.91879
7.2	0.92227
7.4	0.9258
7.6	0.92889
7.8	0.93169
8	0.93427
