# Supplementary material for: Explosive transitions to synchronization in networks of frequency dipoles
Source: PLoS One. 2022 Sep 20;17(9):e0274807. doi: 10.1371/journal.pone.0274807 (PMC9488809; doi:10.1371/journal.pone.0274807)
Supplement: S1 Data — This compressed file covers the data information of all pictures in the manuscript. (ZIP) [file pone.0274807.s001.zip › Minimal data set/Fig13b_forward.txt]

0	0.09173
0.2	0.03732
0.4	0.12111
0.6	0.09227
0.8	0.0486
1	0.06534
1.2	0.08478
1.4	0.04374
1.6	0.10986
1.8	0.11383
2	0.09997
2.2	0.07918
2.4	0.13278
2.6	0.0679
2.8	0.11442
3	0.10958
3.2	0.08886
3.4	0.12772
3.6	0.21288
3.8	0.26118
4	0.85176
4.2	0.85873
4.4	0.86281
4.6	0.87702
4.8	0.88082
5	0.89712
5.2	0.91047
5.4	0.91601
5.6	0.92611
5.8	0.92768
6	0.9336
6.2	0.93513
6.4	0.93536
6.6	0.94259
6.8	0.9437
7	0.94726
7.2	0.94933
7.4	0.95127
7.6	0.95306
7.8	0.95474
8	0.95632
