# Supplementary material for: Explosive transitions to synchronization in networks of frequency dipoles
Source: PLoS One. 2022 Sep 20;17(9):e0274807. doi: 10.1371/journal.pone.0274807 (PMC9488809; doi:10.1371/journal.pone.0274807)
Supplement: S1 Data — This compressed file covers the data information of all pictures in the manuscript. (ZIP) [file pone.0274807.s001.zip › Minimal data set/Fig13c_forward.txt]

0	0.07772
0.2	0.04928
0.4	0.0668
0.6	0.07458
0.8	0.09937
1	0.08719
1.2	0.14158
1.4	0.05375
1.6	0.13044
1.8	0.12202
2	0.1287
2.2	0.06935
2.4	0.10357
2.6	0.08265
2.8	0.12554
3	0.05663
3.2	0.12758
3.4	0.10384
3.6	0.10924
3.8	0.12337
4	0.12048
4.2	0.76304
4.4	0.78576
4.6	0.80877
4.8	0.83118
5	0.85426
5.2	0.86406
5.4	0.87275
5.6	0.88019
5.8	0.8867
6	0.89251
6.2	0.89774
6.4	0.9025
6.6	0.90685
6.8	0.91084
7	0.91453
7.2	0.91795
7.4	0.92113
7.6	0.9241
7.8	0.92688
8	0.92948
