# Supplementary material for: Explosive transitions to synchronization in networks of frequency dipoles
Source: PLoS One. 2022 Sep 20;17(9):e0274807. doi: 10.1371/journal.pone.0274807 (PMC9488809; doi:10.1371/journal.pone.0274807)
Supplement: S1 Data — This compressed file covers the data information of all pictures in the manuscript. (ZIP) [file pone.0274807.s001.zip › Minimal data set/Fig13d_backward.txt]

8.1	0.95081
7.9	0.94907
7.7	0.94723
7.5	0.94526
7.3	0.94317
7.1	0.94093
6.9	0.93853
6.7	0.93595
6.5	0.93318
6.3	0.93017
6.1	0.92691
5.9	0.92336
5.7	0.91945
5.5	0.91514
5.3	0.91033
5.1	0.90487
4.9	0.89827
4.7	0.88264
4.5	0.86991
4.3	0.84844
4.1	0.81765
3.9	0.76782
3.7	0.69164
3.5	0.15288
3.3	0.15125
3.1	0.1498
2.9	0.11954
2.7	0.11157
2.5	0.08833
2.3	0.05763
2.1	0.04933
1.9	0.07916
1.7	0.0836
1.5	0.05022
1.3	0.05733
1.1	0.05805
0.9	0.06192
0.7	0.06227
0.5	0.05146
0.3	0.0491
0.1	0.0587
