# Supplementary material for: Explosive transitions to synchronization in networks of frequency dipoles
Source: PLoS One. 2022 Sep 20;17(9):e0274807. doi: 10.1371/journal.pone.0274807 (PMC9488809; doi:10.1371/journal.pone.0274807)
Supplement: S1 Data — This compressed file covers the data information of all pictures in the manuscript. (ZIP) [file pone.0274807.s001.zip › Minimal data set/Fig13d_forward.txt]

0	0.03907
0.2	0.02686
0.4	0.05697
0.6	0.03312
0.8	0.1047
1	0.07718
1.2	0.09847
1.4	0.05376
1.6	0.0413
1.8	0.08295
2	0.12569
2.2	0.12141
2.4	0.16123
2.6	0.13243
2.8	0.13653
3	0.12756
3.2	0.13154
3.4	0.09324
3.6	0.10653
3.8	0.09761
4	0.12829
4.2	0.12069
4.4	0.12351
4.6	0.8735
4.8	0.87876
5	0.90187
5.2	0.90772
5.4	0.91282
5.6	0.91736
5.8	0.92146
6	0.92518
6.2	0.92858
6.4	0.93171
6.6	0.93459
6.8	0.93727
7	0.93975
7.2	0.94207
7.4	0.94423
7.6	0.94626
7.8	0.94816
8	0.94995
