# Supplementary material for: Explosive transitions to synchronization in networks of frequency dipoles
Source: PLoS One. 2022 Sep 20;17(9):e0274807. doi: 10.1371/journal.pone.0274807 (PMC9488809; doi:10.1371/journal.pone.0274807)
Supplement: S1 Data — This compressed file covers the data information of all pictures in the manuscript. (ZIP) [file pone.0274807.s001.zip › Minimal data set/Fig1a.txt]

-1	0.7436
-0.98995	-0.95367
-0.9799	0.79388
-0.96985	0.55615
-0.9598	0.18416
-0.94975	-0.58717
-0.9397	-0.6848
-0.92965	-0.1839
-0.9196	0.98647
-0.90955	-0.95076
-0.8995	-0.97908
-0.88945	0.36658
-0.8794	0.67779
-0.86935	-0.44893
-0.8593	-0.71732
-0.84925	-0.56662
-0.8392	-0.97186
-0.82915	-0.32913
-0.8191	0.4763
-0.80905	-0.62877
-0.799	-0.49692
-0.78895	-0.29141
-0.77889	-0.42057
-0.76884	-0.38751
-0.75879	-0.36384
-0.74874	-0.54153
-0.73869	-0.35105
-0.72864	-0.40387
-0.71859	-0.37833
-0.70854	-0.35417
-0.69849	-0.34367
-0.68844	-0.33433
-0.67839	-0.32691
-0.66834	-0.31997
-0.65829	-0.31356
-0.64824	-0.3078
-0.63819	-0.30236
-0.62814	-0.29722
-0.61809	-0.29226
-0.60804	-0.28744
-0.59799	-0.28287
-0.58794	-0.27857
-0.57789	-0.27433
-0.56784	-0.26992
-0.55779	-0.26618
-0.54774	-0.26227
-0.53769	-0.25853
-0.52764	-0.25484
-0.51759	-0.25123
-0.50754	-0.24767
-0.49749	-0.24424
-0.48744	-0.24083
-0.47739	-0.23746
-0.46734	-0.23419
-0.45729	-0.23095
-0.44724	-0.22776
-0.43719	-0.22469
-0.42714	-0.22151
-0.41708	-0.21853
-0.40703	-0.21546
-0.39698	-0.21246
-0.38693	-0.20951
-0.37688	-0.20659
-0.36683	-0.20371
-0.35678	-0.20084
-0.34673	-0.198
-0.33668	-0.19519
-0.32663	-0.19242
-0.31658	-0.18965
-0.30653	-0.18685
-0.29648	-0.18419
-0.28643	-0.18149
-0.27638	-0.17878
-0.26633	-0.17614
-0.25628	-0.17349
-0.24623	-0.17086
-0.23618	-0.16826
-0.22613	-0.16563
-0.21608	-0.16303
-0.20603	-0.16045
-0.19598	-0.15793
-0.18593	-0.15533
-0.17588	-0.15277
-0.16583	-0.15025
-0.15578	-0.14771
-0.14573	-0.14518
-0.13568	-0.14268
-0.12563	-0.14017
-0.11558	-0.13769
-0.10553	-0.13519
-0.09548	-0.1327
-0.08543	-0.13022
-0.07538	-0.12776
-0.06533	-0.12526
-0.05528	-0.12279
-0.04523	-0.12033
-0.03518	-0.11786
-0.02513	-0.1154
-0.01508	-0.11294
-0.00503	-0.11049
0.00503	-0.10802
0.01508	-0.10557
0.02513	-0.1031
0.03518	-0.10064
0.04523	-0.09818
0.05528	-0.09572
0.06533	-0.09325
0.07538	-0.09079
0.08543	-0.08831
0.09548	-0.08584
0.10553	-0.08336
0.11558	-0.08087
0.12563	-0.07831
0.13568	-0.07588
0.14573	-0.07337
0.15578	-0.07088
0.16583	-0.06837
0.17588	-0.06584
0.18593	-0.06331
0.19598	-0.06077
0.20603	-0.05822
0.21608	-0.05565
0.22613	-0.05308
0.23618	-0.05049
0.24623	-0.0479
0.25628	-0.04542
0.26633	-0.04267
0.27638	-0.04004
0.28643	-0.03737
0.29648	-0.03469
0.30653	-0.03201
0.31658	-0.02929
0.32663	-0.02659
0.33668	-0.02383
0.34673	-0.02107
0.35678	-0.01829
0.36683	-0.01546
0.37688	-0.01266
0.38693	-0.00975
0.39698	-0.00683
0.40703	-0.00392
0.41708	-9.78039E-4
0.42714	0.00199
0.43719	0.00505
0.44724	0.00808
0.45729	0.01121
0.46734	0.01435
0.47739	0.01756
0.48744	0.02081
0.49749	0.02412
0.50754	0.02763
0.51759	0.03087
0.52764	0.03435
0.53769	0.03787
0.54774	0.04151
0.55779	0.04521
0.56784	0.049
0.57789	0.0529
0.58794	0.05699
0.59799	0.06105
0.60804	0.06528
0.61809	0.06969
0.62814	0.07426
0.63819	0.07914
0.64824	0.08428
0.65829	0.0893
0.66834	0.09512
0.67839	0.10133
0.68844	0.10833
0.69849	0.11631
0.70854	0.12589
0.71859	0.14144
0.72864	0.18071
0.73869	0.14631
0.74874	-0.83394
0.75879	-0.98609
0.76884	0.20811
0.77889	0.1625
0.78895	0.10285
0.799	0.32703
0.80905	0.27005
0.8191	0.12378
0.82915	0.39481
0.8392	0.22389
0.84925	-0.09089
0.8593	0.0735
0.86935	-0.55372
0.8794	0.16575
0.88945	0.17176
0.8995	0.1425
0.90955	0.17684
0.9196	0.35342
0.92965	0.45037
0.9397	0.3741
0.94975	0.50654
0.9598	0.97683
0.96985	-0.96134
0.9799	-0.38799
0.98995	-0.65801
1	0.22032
