# Supplementary material for: Explosive transitions to synchronization in networks of frequency dipoles
Source: PLoS One. 2022 Sep 20;17(9):e0274807. doi: 10.1371/journal.pone.0274807 (PMC9488809; doi:10.1371/journal.pone.0274807)
Supplement: S1 Data — This compressed file covers the data information of all pictures in the manuscript. (ZIP) [file pone.0274807.s001.zip › Minimal data set/Fig1b.txt]

-1	-0.78718
-0.98995	-0.76672
-0.9799	-0.75064
-0.96985	-0.69533
-0.9598	-0.68286
-0.94975	-0.75655
-0.9397	-0.75648
-0.92965	-0.70782
-0.9196	-0.66353
-0.90955	-0.73664
-0.8995	-0.64471
-0.88945	-0.50862
-0.8794	-0.51932
-0.86935	-0.63767
-0.8593	-0.46044
-0.84925	-0.73185
-0.8392	-0.52683
-0.82915	-0.71038
-0.8191	-0.43951
-0.80905	-0.15992
-0.799	-0.18556
-0.78895	-0.54639
-0.77889	-0.24029
-0.76884	-0.37892
-0.75879	-0.43911
-0.74874	-0.05777
-0.73869	-0.43
-0.72864	5.1551E-4
-0.71859	0.01011
-0.70854	0.00501
-0.69849	0.00482
-0.68844	0.00304
-0.67839	0.00318
-0.66834	0.00273
-0.65829	0.00222
-0.64824	0.00227
-0.63819	0.00227
-0.62814	0.00231
-0.61809	0.0022
-0.60804	0.00185
-0.59799	0.00172
-0.58794	0.00189
-0.57789	0.00183
-0.56784	8.30075E-4
-0.55779	0.00157
-0.54774	0.00143
-0.53769	0.0015
-0.52764	0.0015
-0.51759	0.00145
-0.50754	0.00135
-0.49749	0.00145
-0.48744	0.0014
-0.47739	0.00129
-0.46734	0.0013
-0.45729	0.00127
-0.44724	0.00123
-0.43719	0.0015
-0.42714	0.00116
-0.41708	0.00143
-0.40703	0.00125
-0.39698	0.00117
-0.38693	0.00116
-0.37688	0.00113
-0.36683	0.00115
-0.35678	0.00111
-0.34673	0.00109
-0.33668	0.00105
-0.32663	0.00109
-0.31658	0.00104
-0.30653	8.33495E-4
-0.29648	0.00102
-0.28643	0.00103
-0.27638	9.19174E-4
-0.26633	9.78174E-4
-0.25628	9.54507E-4
-0.24623	9.62957E-4
-0.23618	0.00103
-0.22613	9.30368E-4
-0.21608	8.98447E-4
-0.20603	8.77105E-4
-0.19598	0.00106
-0.18593	8.52164E-4
-0.17588	8.07896E-4
-0.16583	8.49984E-4
-0.15578	8.10774E-4
-0.14573	7.53402E-4
-0.13568	7.90721E-4
-0.12563	7.49215E-4
-0.11558	7.93448E-4
-0.10553	7.44124E-4
-0.09548	7.24061E-4
-0.08543	7.22339E-4
-0.07538	7.59307E-4
-0.06533	6.71882E-4
-0.05528	6.17172E-4
-0.04523	6.51298E-4
-0.03518	6.22816E-4
-0.02513	5.83129E-4
-0.01508	6.08995E-4
-0.00503	6.16915E-4
0.00503	5.4944E-4
0.01508	5.60724E-4
0.02513	5.04293E-4
0.03518	5.06127E-4
0.04523	4.97508E-4
0.05528	4.73148E-4
0.06533	4.2066E-4
0.07538	4.41332E-4
0.08543	3.81596E-4
0.09548	4.11214E-4
0.10553	3.64138E-4
0.11558	3.55308E-4
0.12563	1.60902E-5
0.13568	2.84977E-4
0.14573	1.98804E-4
0.15578	2.76233E-4
0.16583	2.53035E-4
0.17588	2.00493E-4
0.18593	1.89727E-4
0.19598	1.85709E-4
0.20603	1.56293E-4
0.21608	1.0522E-4
0.22613	1.01558E-4
0.23618	6.27279E-5
0.24623	4.88333E-5
0.25628	5.59788E-4
0.26633	7.38741E-7
0.27638	9.46288E-6
0.28643	-7.15126E-5
0.29648	-1.31062E-4
0.30653	-1.35991E-4
0.31658	-2.04832E-4
0.32663	-1.68054E-4
0.33668	-2.21162E-4
0.34673	-2.43587E-4
0.35678	-2.07948E-4
0.36683	-3.30367E-4
0.37688	-1.95167E-4
0.38693	-4.1734E-4
0.39698	-5.25893E-4
0.40703	-5.29423E-4
0.41708	-5.13979E-4
0.42714	-4.72343E-4
0.43719	-6.51516E-4
0.44724	-5.74089E-4
0.45729	-7.29329E-4
0.46734	-7.58124E-4
0.47739	-8.66548E-4
0.48744	-9.53265E-4
0.49749	-0.00108
0.50754	-0.00169
0.51759	-0.00117
0.52764	-0.00127
0.53769	-0.00129
0.54774	-0.00142
0.55779	-0.0015
0.56784	-0.0016
0.57789	-0.00173
0.58794	-0.00209
0.59799	-0.00203
0.60804	-0.00206
0.61809	-0.0022
0.62814	-0.0023
0.63819	-0.00268
0.64824	-0.0031
0.65829	-0.00251
0.66834	-0.00303
0.67839	-0.00337
0.68844	-0.00403
0.69849	-0.00464
0.70854	-0.00503
0.71859	-0.0051
0.72864	-6.51827E-4
0.73869	0.04821
0.74874	0.30408
0.75879	0.23031
0.76884	0.08791
0.77889	0.2641
0.78895	0.68683
0.799	0.11909
0.80905	0.71449
0.8191	0.71549
0.82915	0.22971
0.8392	0.59223
0.84925	0.68676
0.8593	0.73107
0.86935	0.59088
0.8794	0.73305
0.88945	0.68223
0.8995	0.74296
0.90955	0.74167
0.9196	0.69775
0.92965	0.63755
0.9397	0.61526
0.94975	0.61299
0.9598	0.73499
0.96985	0.74612
0.9799	0.76594
0.98995	0.80812
1	0.78571
