# Supplementary material for: Explosive transitions to synchronization in networks of frequency dipoles
Source: PLoS One. 2022 Sep 20;17(9):e0274807. doi: 10.1371/journal.pone.0274807 (PMC9488809; doi:10.1371/journal.pone.0274807)
Supplement: S1 Data — This compressed file covers the data information of all pictures in the manuscript. (ZIP) [file pone.0274807.s001.zip › Minimal data set/Fig2a.txt]

-1	-0.99523
-0.98995	0.77267
-0.9799	0.97518
-0.96985	-0.85452
-0.9598	0.20004
-0.94975	-0.8534
-0.9397	-0.48552
-0.92965	0.60169
-0.9196	0.72829
-0.90955	0.06783
-0.8995	0.19134
-0.88945	-0.64195
-0.8794	0.41426
-0.86935	-0.82014
-0.8593	0.28036
-0.84925	0.80357
-0.8392	0.42296
-0.82915	0.82963
-0.8191	0.81052
-0.80905	0.74143
-0.799	0.92223
-0.78895	0.9863
-0.77889	0.97786
-0.76884	-0.94398
-0.75879	-0.8983
-0.74874	-0.95782
-0.73869	-0.96028
-0.72864	-0.60097
-0.71859	0.64705
-0.70854	0.2737
-0.69849	0.2688
-0.68844	0.88373
-0.67839	-0.9782
-0.66834	-0.96572
-0.65829	-0.98214
-0.64824	0.79086
-0.63819	0.99762
-0.62814	0.99819
-0.61809	0.89242
-0.60804	-0.92384
-0.59799	0.4263
-0.58794	0.4653
-0.57789	0.83472
-0.56784	-0.92072
-0.55779	-0.9081
-0.54774	-0.9293
-0.53769	-0.86334
-0.52764	-0.93361
-0.51759	-0.92306
-0.50754	-0.92632
-0.49749	-0.25317
-0.48744	-0.83667
-0.47739	-0.89657
-0.46734	-0.88839
-0.45729	-0.87682
-0.44724	-0.87669
-0.43719	-0.87613
-0.42714	-0.87201
-0.41708	-0.86626
-0.40703	-0.81851
-0.39698	-0.8716
-0.38693	-0.86576
-0.37688	-0.84268
-0.36683	-0.7872
-0.35678	-0.85035
-0.34673	-0.84891
-0.33668	-0.84617
-0.32663	-0.8583
-0.31658	-0.84534
-0.30653	-0.83319
-0.29648	-0.83337
-0.28643	-0.82585
-0.27638	-0.82186
-0.26633	-0.82086
-0.25628	-0.81537
-0.24623	-0.81195
-0.23618	-0.78595
-0.22613	-0.80438
-0.21608	-0.79981
-0.20603	-0.79697
-0.19598	-0.79312
-0.18593	-0.78907
-0.17588	-0.78515
-0.16583	-0.78123
-0.15578	-0.77884
-0.14573	-0.77252
-0.13568	-0.76814
-0.12563	-0.76359
-0.11558	-0.75895
-0.10553	-0.75413
-0.09548	-0.74916
-0.08543	-0.74403
-0.07538	-0.73872
-0.06533	-0.73309
-0.05528	-0.72731
-0.04523	-0.7212
-0.03518	-0.71481
-0.02513	-0.70806
-0.01508	-0.70096
-0.00503	-0.69341
0.00503	-0.68541
0.01508	-0.67767
0.02513	-0.6703
0.03518	-0.66325
0.04523	-0.65654
0.05528	-0.65011
0.06533	-0.64389
0.07538	-0.63795
0.08543	-0.63224
0.09548	-0.62668
0.10553	-0.62131
0.11558	-0.61615
0.12563	-0.61079
0.13568	-0.60621
0.14573	-0.60145
0.15578	-0.59683
0.16583	-0.59222
0.17588	-0.59037
0.18593	-0.58351
0.19598	-0.57975
0.20603	-0.57506
0.21608	-0.57744
0.22613	-0.56693
0.23618	-0.55891
0.24623	-0.55807
0.25628	-0.55438
0.26633	-0.5479
0.27638	-0.54715
0.28643	-0.54491
0.29648	-0.54377
0.30653	-0.54334
0.31658	-0.53457
0.32663	-0.52834
0.33668	-0.22788
0.34673	-0.5152
0.35678	-0.51662
0.36683	-0.51239
0.37688	-0.55605
0.38693	-0.50299
0.39698	-0.49596
0.40703	-0.45807
0.41708	-0.50381
0.42714	-0.50036
0.43719	-0.49648
0.44724	-0.48492
0.45729	-0.46243
0.46734	-0.47566
0.47739	-0.46323
0.48744	-0.91933
0.49749	-0.81251
0.50754	-0.89682
0.51759	-0.57718
0.52764	-0.62882
0.53769	-0.45799
0.54774	-0.44533
0.55779	-0.45878
0.56784	-0.44394
0.57789	-0.32601
0.58794	0.58101
0.59799	-0.42672
0.60804	-0.40793
0.61809	-0.4025
0.62814	-0.35222
0.63819	-0.33481
0.64824	-0.34901
0.65829	-0.95859
0.66834	0.99987
0.67839	-0.62962
0.68844	-0.47117
0.69849	-0.4478
0.70854	-0.44506
0.71859	-0.37018
0.72864	-0.41367
0.73869	-0.19717
0.74874	-0.37281
0.75879	-0.47721
0.76884	0.10623
0.77889	-0.29442
0.78895	-0.50149
0.799	0.69342
0.80905	0.56709
0.8191	-0.66338
0.82915	-0.66663
0.8392	-0.4607
0.84925	-0.43954
0.8593	-0.48545
0.86935	-0.41736
0.8794	-0.45282
0.88945	-0.4196
0.8995	-0.40271
0.90955	-0.30569
0.9196	-0.3111
0.92965	0.19848
0.9397	0.20776
0.94975	-0.17765
0.9598	-0.42244
0.96985	-0.79265
0.9799	0.27158
0.98995	-0.20368
1	-0.52519
