# Supplementary material for: Explosive transitions to synchronization in networks of frequency dipoles
Source: PLoS One. 2022 Sep 20;17(9):e0274807. doi: 10.1371/journal.pone.0274807 (PMC9488809; doi:10.1371/journal.pone.0274807)
Supplement: S1 Data — This compressed file covers the data information of all pictures in the manuscript. (ZIP) [file pone.0274807.s001.zip › Minimal data set/Fig2b.txt]

-1	-0.78222
-0.98995	-0.69249
-0.9799	-0.77042
-0.96985	-0.77408
-0.9598	-0.60273
-0.94975	-0.76401
-0.9397	-0.6952
-0.92965	-0.75074
-0.9196	-0.67611
-0.90955	-0.50203
-0.8995	-0.47316
-0.88945	-0.63434
-0.8794	-0.54002
-0.86935	-0.72002
-0.8593	-0.44778
-0.84925	-0.64814
-0.8392	-0.4308
-0.82915	-0.71886
-0.8191	-0.73716
-0.80905	-0.504
-0.799	-0.54429
-0.78895	-0.52433
-0.77889	-0.59295
-0.76884	-0.58877
-0.75879	-0.65701
-0.74874	-0.51303
-0.73869	-0.66095
-0.72864	-0.65731
-0.71859	-0.14381
-0.70854	-0.37302
-0.69849	-0.30084
-0.68844	-0.16241
-0.67839	-0.23812
-0.66834	-0.43897
-0.65829	-0.31577
-0.64824	-0.12614
-0.63819	-0.41439
-0.62814	-0.27803
-0.61809	-0.03361
-0.60804	-0.24181
-0.59799	-0.19781
-0.58794	-0.17681
-0.57789	-0.0409
-0.56784	-0.07737
-0.55779	-0.1229
-0.54774	-0.00672
-0.53769	-0.45315
-0.52764	0.02954
-0.51759	0.02213
-0.50754	0.04061
-0.49749	-0.44273
-0.48744	-0.61535
-0.47739	0.01144
-0.46734	5.35679E-4
-0.45729	-0.02622
-0.44724	-0.01422
-0.43719	-0.00593
-0.42714	-0.00877
-0.41708	-0.03531
-0.40703	-0.43628
-0.39698	0.0331
-0.38693	0.04409
-0.37688	-0.11115
-0.36683	-0.44026
-0.35678	0.00964
-0.34673	0.0167
-0.33668	0.01457
-0.32663	0.07256
-0.31658	0.03475
-0.30653	0.00696
-0.29648	0.01801
-0.28643	0.00412
-0.27638	0.00122
-0.26633	0.00684
-0.25628	0.00384
-0.24623	0.00364
-0.23618	-0.17988
-0.22613	0.00173
-0.21608	-0.00441
-0.20603	0.0012
-0.19598	5.87271E-4
-0.18593	-0.00129
-0.17588	-0.00133
-0.16583	-8.76622E-4
-0.15578	0.01246
-0.14573	-0.00385
-0.13568	-0.00435
-0.12563	-0.00526
-0.11558	-0.00585
-0.10553	-0.00669
-0.09548	-0.00743
-0.08543	-0.00808
-0.07538	-0.00862
-0.06533	-0.00986
-0.05528	-0.01057
-0.04523	-0.01177
-0.03518	-0.0128
-0.02513	-0.0141
-0.01508	-0.01532
-0.00503	-0.01681
0.00503	-0.01819
0.01508	-0.01894
0.02513	-0.01962
0.03518	-0.02028
0.04523	-0.02076
0.05528	-0.02109
0.06533	-0.02172
0.07538	-0.02202
0.08543	-0.02217
0.09548	-0.02268
0.10553	-0.02306
0.11558	-0.02318
0.12563	-0.02571
0.13568	-0.02383
0.14573	-0.02415
0.15578	-0.02434
0.16583	-0.02519
0.17588	-0.01033
0.18593	-0.02566
0.19598	-0.02333
0.20603	-0.02675
0.21608	0.01069
0.22613	-0.0281
0.23618	-0.05654
0.24623	-0.0349
0.25628	-0.03496
0.26633	-0.05625
0.27638	-0.03414
0.28643	-0.02586
0.29648	-0.01691
0.30653	-0.01753
0.31658	-0.02497
0.32663	-0.03308
0.33668	0.00647
0.34673	-0.05774
0.35678	-0.04146
0.36683	-0.04397
0.37688	0.37103
0.38693	-0.05492
0.39698	-0.06272
0.40703	0.44319
0.41708	-0.00245
0.42714	0.01606
0.43719	-0.00585
0.44724	-0.02467
0.45729	-0.06071
0.46734	-0.0238
0.47739	-0.03869
0.48744	0.49532
0.49749	0.53538
0.50754	0.49801
0.51759	0.59488
0.52764	0.5962
0.53769	0.03986
0.54774	0.26046
0.55779	0.38408
0.56784	0.07997
0.57789	-0.05849
0.58794	0.37065
0.59799	0.08394
0.60804	0.0263
0.61809	0.0385
0.62814	0.02838
0.63819	0.03103
0.64824	0.11019
0.65829	0.51121
0.66834	0.48794
0.67839	0.63027
0.68844	0.48814
0.69849	0.55882
0.70854	0.6186
0.71859	0.28857
0.72864	0.48621
0.73869	0.628
0.74874	0.5486
0.75879	0.62983
0.76884	0.26062
0.77889	0.30752
0.78895	0.55332
0.799	0.53142
0.80905	0.4221
0.8191	0.68935
0.82915	0.71105
0.8392	0.72274
0.84925	0.71122
0.8593	0.72585
0.86935	0.72915
0.8794	0.70801
0.88945	0.66694
0.8995	0.71821
0.90955	0.59769
0.9196	0.71349
0.92965	0.62234
0.9397	0.73961
0.94975	0.54864
0.9598	0.70565
0.96985	0.76323
0.9799	0.6237
0.98995	0.749
1	0.78765
