# Supplementary material for: Explosive transitions to synchronization in networks of frequency dipoles
Source: PLoS One. 2022 Sep 20;17(9):e0274807. doi: 10.1371/journal.pone.0274807 (PMC9488809; doi:10.1371/journal.pone.0274807)
Supplement: S1 Data — This compressed file covers the data information of all pictures in the manuscript. (ZIP) [file pone.0274807.s001.zip › Minimal data set/Fig4a.txt]

-1	-0.59155
-0.98995	0.70247
-0.9799	0.6314
-0.96985	0.66389
-0.9598	0.6576
-0.94975	-0.89531
-0.9397	0.80442
-0.92965	0.74015
-0.9196	0.6814
-0.90955	0.74703
-0.8995	0.6423
-0.88945	0.82488
-0.8794	0.88919
-0.86935	0.86615
-0.8593	0.73553
-0.84925	0.73593
-0.8392	0.74539
-0.82915	0.75875
-0.8191	0.74374
-0.80905	0.6073
-0.799	0.95023
-0.78895	0.65547
-0.77889	0.7354
-0.76884	-0.00653
-0.75879	0.61772
-0.74874	0.68156
-0.73869	-0.51589
-0.72864	0.62217
-0.71859	0.72141
-0.70854	0.67529
-0.69849	0.74213
-0.68844	0.69636
-0.67839	0.13231
-0.66834	-0.6695
-0.65829	0.74403
-0.64824	0.605
-0.63819	0.72931
-0.62814	0.69786
-0.61809	0.67813
-0.60804	0.71099
-0.59799	0.68206
-0.58794	0.78402
-0.57789	0.70754
-0.56784	0.70963
-0.55779	0.73958
-0.54774	0.68782
-0.53769	0.69925
-0.52764	0.74559
-0.51759	0.73776
-0.50754	0.71597
-0.49749	0.73153
-0.48744	0.76373
-0.47739	0.68847
-0.46734	0.80299
-0.45729	0.71004
-0.44724	0.71396
-0.43719	0.65107
-0.42714	0.85788
-0.41708	0.74466
-0.40703	0.66457
-0.39698	0.72739
-0.38693	0.59502
-0.37688	0.71017
-0.36683	0.74598
-0.35678	0.7433
-0.34673	0.77652
-0.33668	0.74679
-0.32663	0.74589
-0.31658	0.68991
-0.30653	0.76983
-0.29648	0.76578
-0.28643	0.70091
-0.27638	0.7506
-0.26633	0.75481
-0.25628	0.70467
-0.24623	0.7366
-0.23618	0.74924
-0.22613	0.72239
-0.21608	0.76343
-0.20603	0.79577
-0.19598	0.77208
-0.18593	0.7743
-0.17588	0.74661
-0.16583	0.7675
-0.15578	0.78421
-0.14573	0.79041
-0.13568	0.78985
-0.12563	0.78881
-0.11558	0.79699
-0.10553	0.81308
-0.09548	0.80379
-0.08543	0.81567
-0.07538	0.81443
-0.06533	0.83934
-0.05528	0.82949
-0.04523	0.84194
-0.03518	0.84234
-0.02513	0.85506
-0.01508	0.87652
-0.00503	0.90687
0.00503	0.91036
0.01508	0.93699
0.02513	0.93727
0.03518	0.94254
0.04523	0.98234
0.05528	0.97127
0.06533	0.97475
0.07538	0.97979
0.08543	0.98105
0.09548	0.98261
0.10553	0.9802
0.11558	0.98516
0.12563	0.98912
0.13568	0.9828
0.14573	0.99128
0.15578	0.96102
0.16583	0.98359
0.17588	-0.96106
0.18593	-0.95041
0.19598	-0.98507
0.20603	-0.97818
0.21608	-0.95385
0.22613	-0.95049
0.23618	-0.94352
0.24623	-0.95622
0.25628	-0.94908
0.26633	-0.9513
0.27638	-0.94493
0.28643	-0.95091
0.29648	-0.94696
0.30653	-0.93759
0.31658	-0.94522
0.32663	-0.94454
0.33668	-0.93381
0.34673	-0.91863
0.35678	-0.9371
0.36683	-0.95057
0.37688	-0.97984
0.38693	-0.87213
0.39698	-0.82962
0.40703	-0.99168
0.41708	-0.90337
0.42714	-0.90699
0.43719	-0.96933
0.44724	-0.96149
0.45729	0.96014
0.46734	-0.92766
0.47739	-0.644
0.48744	-0.74341
0.49749	-0.44219
0.50754	-0.89848
0.51759	-0.87682
0.52764	-0.98176
0.53769	-0.79386
0.54774	-0.56299
0.55779	-0.77182
0.56784	-0.8284
0.57789	-0.86986
0.58794	-0.94135
0.59799	-0.27379
0.60804	-0.95376
0.61809	0.93792
0.62814	-0.74494
0.63819	-0.91807
0.64824	-0.88719
0.65829	-0.8815
0.66834	-0.94877
0.67839	-0.91916
0.68844	-0.8642
0.69849	-0.95916
0.70854	-0.83414
0.71859	-0.83513
0.72864	-0.8917
0.73869	-0.93092
0.74874	-0.90838
0.75879	-0.94858
0.76884	-0.79935
0.77889	-0.83088
0.78895	-0.80193
0.799	-0.8693
0.80905	-0.97733
0.8191	-0.75735
0.82915	0.66448
0.8392	-0.85139
0.84925	-0.97644
0.8593	-0.84316
0.86935	-0.77352
0.8794	-0.88933
0.88945	0.72455
0.8995	-0.85869
0.90955	-0.95602
0.9196	-0.90583
0.92965	0.92752
0.9397	-0.9172
0.94975	-0.97613
0.9598	-0.94165
0.96985	-0.82331
0.9799	-0.92862
0.98995	-0.37722
1	-0.89148
