# Supplementary material for: Explosive transitions to synchronization in networks of frequency dipoles
Source: PLoS One. 2022 Sep 20;17(9):e0274807. doi: 10.1371/journal.pone.0274807 (PMC9488809; doi:10.1371/journal.pone.0274807)
Supplement: S1 Data — This compressed file covers the data information of all pictures in the manuscript. (ZIP) [file pone.0274807.s001.zip › Minimal data set/Fig4b.txt]

-1	-0.32029
-0.98995	-0.00958
-0.9799	-0.01078
-0.96985	-0.62529
-0.9598	-0.39477
-0.94975	-0.48321
-0.9397	-0.22552
-0.92965	-0.11089
-0.9196	0.01339
-0.90955	-0.36813
-0.8995	0.0353
-0.88945	-0.10088
-0.8794	-0.434
-0.86935	-0.42936
-0.8593	-0.00769
-0.84925	-0.364
-0.8392	-0.38639
-0.82915	-0.02155
-0.8191	-0.02655
-0.80905	0.05838
-0.799	-0.55734
-0.78895	-0.32392
-0.77889	0.0034
-0.76884	-0.32276
-0.75879	0.0646
-0.74874	0.01357
-0.73869	-0.42964
-0.72864	0.05269
-0.71859	8.85654E-5
-0.70854	-0.39787
-0.69849	-0.00485
-0.68844	0.02084
-0.67839	-0.31812
-0.66834	-0.30166
-0.65829	-0.0031
-0.64824	0.08236
-0.63819	-0.00154
-0.62814	0.0229
-0.61809	0.03442
-0.60804	0.01268
-0.59799	0.03171
-0.58794	-0.04323
-0.57789	0.0159
-0.56784	0.01475
-0.55779	1.12564E-5
-0.54774	0.03208
-0.53769	0.02329
-0.52764	-0.01233
-0.51759	-0.01036
-0.50754	0.01486
-0.49749	0.00418
-0.48744	-0.01574
-0.47739	0.0377
-0.46734	-0.03562
-0.45729	0.02518
-0.44724	0.02276
-0.43719	0.07677
-0.42714	-0.07597
-0.41708	0.00115
-0.40703	0.06858
-0.39698	0.0172
-0.38693	0.10336
-0.37688	-0.01969
-0.36683	0.00551
-0.35678	0.00891
-0.34673	-0.01807
-0.33668	0.00857
-0.32663	0.01043
-0.31658	0.05853
-0.30653	-0.00693
-0.29648	-0.00504
-0.28643	0.0073
-0.27638	0.01778
-0.26633	0.01341
-0.25628	0.05968
-0.24623	0.03202
-0.23618	0.02429
-0.22613	0.04642
-0.21608	0.01657
-0.20603	-0.00786
-0.19598	0.01319
-0.18593	0.01401
-0.17588	0.04517
-0.16583	0.0263
-0.15578	0.03317
-0.14573	0.01216
-0.13568	0.01576
-0.12563	0.02079
-0.11558	0.01713
-0.10553	0.00671
-0.09548	0.02026
-0.08543	0.01405
-0.07538	0.02129
-0.06533	0.00276
-0.05528	0.02021
-0.04523	0.01573
-0.03518	0.02491
-0.02513	0.02242
-0.01508	0.01237
-0.00503	-0.00408
0.00503	0.01026
0.01508	-0.0031
0.02513	0.00957
0.03518	0.0145
0.04523	-0.02035
0.05528	0.00177
0.06533	0.00531
0.07538	0.00665
0.08543	0.01056
0.09548	0.01419
0.10553	-0.02103
0.11558	0.01969
0.12563	0.03922
0.13568	-0.00416
0.14573	0.0079
0.15578	-0.02147
0.16583	0.03426
0.17588	-0.01222
0.18593	-0.02037
0.19598	0.01523
0.20603	0.0197
0.21608	0.0042
0.22613	-0.02992
0.23618	-0.0152
0.24623	-7.12561E-4
0.25628	0.05477
0.26633	-0.00151
0.27638	-0.00576
0.28643	0.00149
0.29648	-5.75367E-4
0.30653	-0.0074
0.31658	8.67542E-4
0.32663	-0.08649
0.33668	-0.0068
0.34673	-0.01941
0.35678	-0.00121
0.36683	0.01157
0.37688	0.11008
0.38693	-0.06325
0.39698	-0.09137
0.40703	0.17861
0.41708	-0.03031
0.42714	-0.01929
0.43719	0.03324
0.44724	0.03209
0.45729	0.06804
0.46734	0.00304
0.47739	0.23107
0.48744	0.13415
0.49749	0.26073
0.50754	-0.01812
0.51759	-0.03403
0.52764	0.05012
0.53769	-0.00513
0.54774	0.23281
0.55779	-0.09699
0.56784	-0.04991
0.57789	-0.03405
0.58794	0.0223
0.59799	0.0094
0.60804	0.02755
0.61809	0.09728
0.62814	-0.03865
0.63819	0.00649
0.64824	-0.01582
0.65829	-0.00823
0.66834	0.0325
0.67839	0.01078
0.68844	-0.02835
0.69849	0.03803
0.70854	-0.04227
0.71859	-0.03955
0.72864	0.02653
0.73869	0.07219
0.74874	0.01516
0.75879	0.04672
0.76884	-0.06926
0.77889	-0.04468
0.78895	-0.05971
0.799	-0.01882
0.80905	0.04979
0.8191	-0.06782
0.82915	0.44139
0.8392	-0.02915
0.84925	0.09523
0.8593	-0.02238
0.86935	-0.06691
0.8794	3.09934E-4
0.88945	0.44493
0.8995	-0.0182
0.90955	0.0474
0.9196	0.01716
0.92965	0.44062
0.9397	0.02031
0.94975	0.08422
0.9598	0.04337
0.96985	-0.03775
0.9799	0.03858
0.98995	0.41009
1	0.00929
