# Supplementary material for: Explosive transitions to synchronization in networks of frequency dipoles
Source: PLoS One. 2022 Sep 20;17(9):e0274807. doi: 10.1371/journal.pone.0274807 (PMC9488809; doi:10.1371/journal.pone.0274807)
Supplement: S1 Data — This compressed file covers the data information of all pictures in the manuscript. (ZIP) [file pone.0274807.s001.zip › Minimal data set/Fig5a.txt]

-1	0.6756
-0.98995	0.67407
-0.9799	0.67262
-0.96985	0.67124
-0.9598	0.66994
-0.94975	0.66873
-0.9397	0.66761
-0.92965	0.66658
-0.9196	0.66564
-0.90955	0.66481
-0.8995	0.66408
-0.88945	0.66346
-0.8794	0.66296
-0.86935	0.66256
-0.8593	0.66229
-0.84925	0.66214
-0.8392	0.66212
-0.82915	0.66223
-0.8191	0.66248
-0.80905	0.66287
-0.799	0.66342
-0.78895	0.66413
-0.77889	0.66501
-0.76884	0.66607
-0.75879	0.66732
-0.74874	0.66878
-0.73869	0.67046
-0.72864	0.67236
-0.71859	0.67452
-0.70854	0.67694
-0.69849	0.67964
-0.68844	0.68264
-0.67839	0.68596
-0.66834	0.68961
-0.65829	0.69362
-0.64824	0.69801
-0.63819	0.7028
-0.62814	0.70803
-0.61809	0.71371
-0.60804	0.71988
-0.59799	0.72658
-0.58794	0.73384
-0.57789	0.74172
-0.56784	0.75025
-0.55779	0.7595
-0.54774	0.76953
-0.53769	0.7804
-0.52764	0.79221
-0.51759	0.80503
-0.50754	0.81898
-0.49749	0.83417
-0.48744	0.85074
-0.47739	0.86884
-0.46734	0.88865
-0.45729	0.91017
-0.44724	0.93519
-0.43719	0.96082
-0.42714	0.99006
-0.41708	-0.97634
-0.40703	-0.93472
-0.39698	-0.78809
-0.38693	-0.70639
-0.37688	-0.80697
-0.36683	-0.68601
-0.35678	-0.70712
-0.34673	0.72573
-0.33668	-0.82219
-0.32663	-0.7152
-0.31658	-0.60492
-0.30653	-0.48796
-0.29648	-0.37077
-0.28643	0.24107
-0.27638	-0.5809
-0.26633	-0.41944
-0.25628	0.99445
-0.24623	-0.56818
-0.23618	-0.26582
-0.22613	-0.00201
-0.21608	0.25984
-0.20603	0.46483
-0.19598	0.66672
-0.18593	0.89382
-0.17588	-0.93642
-0.16583	-0.90175
-0.15578	-0.81824
-0.14573	-0.86452
-0.13568	-0.68995
-0.12563	-0.49936
-0.11558	-0.23761
-0.10553	0.02458
-0.09548	0.66066
-0.08543	0.88929
-0.07538	-0.91904
-0.06533	-0.71342
-0.05528	-0.06072
-0.04523	0.68703
-0.03518	-0.96742
-0.02513	-0.7851
-0.01508	-0.54393
-0.00503	-0.50857
0.00503	-0.96318
0.01508	-0.59813
0.02513	0.93642
0.03518	0.49938
0.04523	-0.83909
0.05528	-0.75346
0.06533	-0.69167
0.07538	0.59577
0.08543	-0.81152
0.09548	-0.72566
0.10553	-0.63419
0.11558	-0.57854
0.12563	-0.52871
0.13568	-0.41691
0.14573	-0.0763
0.15578	-0.02747
0.16583	-0.69614
0.17588	-0.71771
0.18593	-0.64609
0.19598	-0.55017
0.20603	-0.53399
0.21608	-0.43583
0.22613	-0.41172
0.23618	-0.32101
0.24623	-0.17024
0.25628	-0.03204
0.26633	0.84875
0.27638	0.03049
0.28643	0.28769
0.29648	-0.68752
0.30653	-0.61636
0.31658	-0.57413
0.32663	-0.56139
0.33668	-0.50136
0.34673	-0.46826
0.35678	-0.40574
0.36683	-0.48469
0.37688	-0.39654
0.38693	-0.34105
0.39698	-0.31058
0.40703	-0.28544
0.41708	-0.23648
0.42714	-0.20277
0.43719	-0.17146
0.44724	-0.14217
0.45729	-0.11448
0.46734	-0.08832
0.47739	-0.06364
0.48744	-0.04042
0.49749	-0.01863
0.50754	0.00178
0.51759	0.02088
0.52764	0.03871
0.53769	0.05535
0.54774	0.07085
0.55779	0.0853
0.56784	0.09875
0.57789	0.11126
0.58794	0.12291
0.59799	0.13373
0.60804	0.14379
0.61809	0.15313
0.62814	0.16181
0.63819	0.16985
0.64824	0.17729
0.65829	0.18417
0.66834	0.19052
0.67839	0.19637
0.68844	0.20175
0.69849	0.20668
0.70854	0.21119
0.71859	0.21529
0.72864	0.21901
0.73869	0.22236
0.74874	0.22536
0.75879	0.22803
0.76884	0.23039
0.77889	0.23243
0.78895	0.23419
0.799	0.23566
0.80905	0.23686
0.8191	0.2378
0.82915	0.23848
0.8392	0.23892
0.84925	0.23911
0.8593	0.23907
0.86935	0.2388
0.8794	0.2383
0.88945	0.23758
0.8995	0.23665
0.90955	0.23551
0.9196	0.23417
0.92965	0.23263
0.9397	0.23089
0.94975	0.22897
0.9598	0.22687
0.96985	0.22458
0.9799	0.22211
0.98995	0.21947
1	0.21665
