# Supplementary material for: Explosive transitions to synchronization in networks of frequency dipoles
Source: PLoS One. 2022 Sep 20;17(9):e0274807. doi: 10.1371/journal.pone.0274807 (PMC9488809; doi:10.1371/journal.pone.0274807)
Supplement: S1 Data — This compressed file covers the data information of all pictures in the manuscript. (ZIP) [file pone.0274807.s001.zip › Minimal data set/Fig5b.txt]

-1	-0.50727
-0.98995	-0.50083
-0.9799	-0.49562
-0.96985	-0.49141
-0.9598	-0.48802
-0.94975	-0.4853
-0.9397	-0.48315
-0.92965	-0.48148
-0.9196	-0.48022
-0.90955	-0.4793
-0.8995	-0.4787
-0.88945	-0.47837
-0.8794	-0.47829
-0.86935	-0.47844
-0.8593	-0.47879
-0.84925	-0.47934
-0.8392	-0.48006
-0.82915	-0.48097
-0.8191	-0.48204
-0.80905	-0.48328
-0.799	-0.48468
-0.78895	-0.48625
-0.77889	-0.48798
-0.76884	-0.48988
-0.75879	-0.49195
-0.74874	-0.49419
-0.73869	-0.49661
-0.72864	-0.49921
-0.71859	-0.502
-0.70854	-0.50497
-0.69849	-0.50814
-0.68844	-0.51149
-0.67839	-0.51502
-0.66834	-0.51873
-0.65829	-0.5226
-0.64824	-0.5266
-0.63819	-0.53072
-0.62814	-0.53492
-0.61809	-0.53915
-0.60804	-0.54338
-0.59799	-0.54754
-0.58794	-0.55159
-0.57789	-0.55546
-0.56784	-0.55909
-0.55779	-0.56241
-0.54774	-0.56537
-0.53769	-0.56791
-0.52764	-0.56996
-0.51759	-0.57149
-0.50754	-0.57243
-0.49749	-0.57274
-0.48744	-0.57236
-0.47739	-0.57127
-0.46734	-0.56939
-0.45729	-0.56657
-0.44724	-0.56334
-0.43719	-0.55846
-0.42714	-0.55276
-0.41708	-0.54582
-0.40703	-0.53689
-0.39698	-0.49548
-0.38693	-0.47038
-0.37688	-0.50014
-0.36683	-0.46453
-0.35678	-0.47953
-0.34673	-0.16802
-0.33668	-0.46459
-0.32663	-0.4599
-0.31658	-0.43738
-0.30653	-0.41063
-0.29648	-0.38831
-0.28643	-0.19207
-0.27638	-0.41055
-0.26633	-0.35856
-0.25628	-0.14379
-0.24623	-0.38552
-0.23618	-0.32383
-0.22613	-0.23722
-0.21608	-0.15277
-0.20603	-0.09265
-0.19598	-0.06574
-0.18593	0.00611
-0.17588	-0.01564
-0.16583	-0.11157
-0.15578	-0.09997
-0.14573	-0.03686
-0.13568	-0.23314
-0.12563	-0.28443
-0.11558	-0.23326
-0.10553	-0.15516
-0.09548	0.02824
-0.08543	0.0736
-0.07538	0.08452
-0.06533	-0.05735
-0.05528	-0.14982
-0.04523	0.06835
-0.03518	0.13139
-0.02513	0.09217
-0.01508	-0.12983
-0.00503	-0.13443
0.00503	0.1704
0.01508	-0.0228
0.02513	0.1749
0.03518	0.06915
0.04523	0.20829
0.05528	0.19569
0.06533	0.17875
0.07538	0.12071
0.08543	0.24241
0.09548	0.2427
0.10553	0.20677
0.11558	0.16376
0.12563	0.12391
0.13568	0.04049
0.14573	-0.00697
0.15578	-0.00772
0.16583	0.31793
0.17588	0.33264
0.18593	0.32592
0.19598	0.29538
0.20603	0.29437
0.21608	0.25104
0.22613	0.23456
0.23618	0.18984
0.24623	0.14249
0.25628	0.06662
0.26633	0.28885
0.27638	0.05919
0.28643	0.13082
0.29648	0.42973
0.30653	0.43358
0.31658	0.449
0.32663	0.43606
0.33668	0.44005
0.34673	0.44425
0.35678	0.44713
0.36683	0.46664
0.37688	0.46835
0.38693	0.47132
0.39698	0.48094
0.40703	0.49228
0.41708	0.48635
0.42714	0.49032
0.43719	0.4941
0.44724	0.49762
0.45729	0.50068
0.46734	0.50322
0.47739	0.50519
0.48744	0.50659
0.49749	0.50741
0.50754	0.50768
0.51759	0.50742
0.52764	0.50668
0.53769	0.50551
0.54774	0.50397
0.55779	0.50213
0.56784	0.50004
0.57789	0.49776
0.58794	0.49535
0.59799	0.49287
0.60804	0.49036
0.61809	0.48786
0.62814	0.4854
0.63819	0.483
0.64824	0.48069
0.65829	0.47848
0.66834	0.47637
0.67839	0.47436
0.68844	0.47247
0.69849	0.47068
0.70854	0.46899
0.71859	0.4674
0.72864	0.46589
0.73869	0.46447
0.74874	0.46312
0.75879	0.46184
0.76884	0.46061
0.77889	0.45944
0.78895	0.45833
0.799	0.45725
0.80905	0.45622
0.8191	0.45523
0.82915	0.45427
0.8392	0.45334
0.84925	0.45245
0.8593	0.45159
0.86935	0.45076
0.8794	0.44997
0.88945	0.44922
0.8995	0.44851
0.90955	0.44786
0.9196	0.44725
0.92965	0.44671
0.9397	0.44624
0.94975	0.44585
0.9598	0.44555
0.96985	0.44536
0.9799	0.4453
0.98995	0.44538
1	0.44564
