# Supplementary material for: Explosive transitions to synchronization in networks of frequency dipoles
Source: PLoS One. 2022 Sep 20;17(9):e0274807. doi: 10.1371/journal.pone.0274807 (PMC9488809; doi:10.1371/journal.pone.0274807)
Supplement: S1 Data — This compressed file covers the data information of all pictures in the manuscript. (ZIP) [file pone.0274807.s001.zip › Minimal data set/Fig8a.txt]

0   0   0.0962374
0.1   0   0.0718869
0.2   0   0.0661903
0.3   0   0.0779628
0.4   0   0.0768235
0.5   0   0.0606379
0.6   0   0.108905
0.7   0   0.086339
0.8   0   0.111372
0.9   0   0.101292
1   0   0.0803475
1.1   0   0.144456
1.2   0   0.121456
1.3   0   0.210827
1.4   0   0.868878
1.5   0   0.897064
1.6   0   0.914588
1.7   0   0.927389
1.8   0   0.937213
1.9   0   0.945002
2   0   0.951326
0   0.05   0.0495545
0.1   0.05   0.0498276
0.2   0.05   0.0568196
0.3   0.05   0.0627823
0.4   0.05   0.0859682
0.5   0.05   0.10429
0.6   0.05   0.0996856
0.7   0.05   0.119694
0.8   0.05   0.163954
0.9   0.05   0.192418
1   0.05   0.186419
1.1   0.05   0.341248
1.2   0.05   0.663537
1.3   0.05   0.865031
1.4   0.05   0.894642
1.5   0.05   0.913277
1.6   0.05   0.926591
1.7   0.05   0.936692
1.8   0.05   0.944645
1.9   0.05   0.951072
2   0.05   0.956369
0   0.1   0.0947618
0.1   0.1   0.104421
0.2   0.1   0.122264
0.3   0.1   0.144971
0.4   0.1   0.158756
0.5   0.1   0.193795
0.6   0.1   0.208591
0.7   0.1   0.269468
0.8   0.1   0.289581
0.9   0.1   0.320596
1   0.1   0.52476
1.1   0.1   0.639623
1.2   0.1   0.855265
1.3   0.1   0.89173
1.4   0.1   0.91181
1.5   0.1   0.925729
1.6   0.1   0.93614
1.7   0.1   0.944272
1.8   0.1   0.950809
1.9   0.1   0.956177
2   0.1   0.960659
0   0.15   0.143716
0.1   0.15   0.153192
0.2   0.15   0.192041
0.3   0.15   0.218964
0.4   0.15   0.243899
0.5   0.15   0.28042
0.6   0.15   0.319145
0.7   0.15   0.375697
0.8   0.15   0.425817
0.9   0.15   0.527801
1   0.15   0.629814
1.1   0.15   0.817609
1.2   0.15   0.888034
1.3   0.15   0.910138
1.4   0.15   0.924788
1.5   0.15   0.935553
1.6   0.15   0.94388
1.7   0.15   0.950536
1.8   0.15   0.95598
1.9   0.15   0.960512
2   0.15   0.964339
0   0.2   0.192294
0.1   0.2   0.212228
0.2   0.2   0.245676
0.3   0.2   0.265515
0.4   0.2   0.311587
0.5   0.2   0.365137
0.6   0.2   0.421157
0.7   0.2   0.457607
0.8   0.2   0.550853
0.9   0.2   0.641884
1   0.2   0.792225
1.1   0.2   0.882928
1.2   0.2   0.908189
1.3   0.2   0.923754
1.4   0.2   0.934924
1.5   0.2   0.943468
1.6   0.2   0.950251
1.7   0.2   0.955776
1.8   0.2   0.960362
1.9   0.2   0.964226
2   0.2   0.96752
0   0.25   0.240295
0.1   0.25   0.26773
0.2   0.25   0.310927
0.3   0.25   0.339006
0.4   0.25   0.392093
0.5   0.25   0.422867
0.6   0.25   0.516726
0.7   0.25   0.580251
0.8   0.25   0.656299
0.9   0.25   0.750139
1   0.25   0.870793
1.1   0.25   0.905828
1.2   0.25   0.922601
1.3   0.25   0.934248
1.4   0.25   0.943033
1.5   0.25   0.949955
1.6   0.25   0.955566
1.7   0.25   0.960208
1.8   0.25   0.96411
1.9   0.25   0.967431
2   0.25   0.970289
0   0.3   0.28782
0.1   0.3   0.330131
0.2   0.3   0.365143
0.3   0.3   0.412792
0.4   0.3   0.454379
0.5   0.3   0.517525
0.6   0.3   0.585976
0.7   0.3   0.659569
0.8   0.3   0.750848
0.9   0.3   0.850408
1   0.3   0.90276
1.1   0.3   0.921295
1.2   0.3   0.933516
1.3   0.3   0.942573
1.4   0.3   0.949646
1.5   0.3   0.955348
1.6   0.3   0.960049
1.7   0.3   0.963991
1.8   0.3   0.967341
1.9   0.3   0.970219
2   0.3   0.972715
0   0.35   0.332452
0.1   0.35   0.382603
0.2   0.35   0.418443
0.3   0.35   0.481958
0.4   0.35   0.534387
0.5   0.35   0.592167
0.6   0.35   0.662212
0.7   0.35   0.744204
0.8   0.35   0.826681
0.9   0.35   0.898077
1   0.35   0.919778
1.1   0.35   0.932716
1.2   0.35   0.942084
1.3   0.35   0.949322
1.4   0.35   0.955122
1.5   0.35   0.959886
1.6   0.35   0.963869
1.7   0.35   0.967248
1.8   0.35   0.970147
1.9   0.35   0.972658
2   0.35   0.974851
0   0.4   0.376725
0.1   0.4   0.433533
0.2   0.4   0.481783
0.3   0.4   0.540045
0.4   0.4   0.600028
0.5   0.4   0.668055
0.6   0.4   0.733021
0.7   0.4   0.798219
0.8   0.4   0.876983
0.9   0.4   0.917946
1   0.4   0.931833
1.1   0.4   0.941561
1.2   0.4   0.948982
1.3   0.4   0.954888
1.4   0.4   0.959718
1.5   0.4   0.963745
1.6   0.4   0.967154
1.7   0.4   0.970074
1.8   0.4   0.972601
1.9   0.4   0.974805
2   0.4   0.976743
0   0.45   0.420925
0.1   0.45   0.482503
0.2   0.45   0.538465
0.3   0.45   0.589928
0.4   0.45   0.653609
0.5   0.45   0.723913
0.6   0.45   0.798692
0.7   0.45   0.87063
0.8   0.45   0.915545
0.9   0.45   0.930841
1   0.45   0.941
1.1   0.45   0.948624
1.2   0.45   0.954644
1.3   0.45   0.959544
1.4   0.45   0.963617
1.5   0.45   0.967058
1.6   0.45   0.97
1.7   0.45   0.972543
1.8   0.45   0.974759
1.9   0.45   0.976706
2   0.45   0.978427
0   0.5   0.466106
0.1   0.5   0.533736
0.2   0.5   0.595476
0.3   0.5   0.658958
0.4   0.5   0.713123
0.5   0.5   0.782493
0.6   0.5   0.855704
0.7   0.5   0.911157
0.8   0.5   0.929705
0.9   0.5   0.940392
1   0.5   0.948247
1.1   0.5   0.954391
1.2   0.5   0.959365
1.3   0.5   0.963487
1.4   0.5   0.966959
1.5   0.5   0.969924
1.6   0.5   0.972483
1.7   0.5   0.974712
1.8   0.5   0.976668
1.9   0.5   0.978396
2   0.5   0.979932
0   0.55   0.513119
0.1   0.55   0.57502
0.2   0.55   0.65282
0.3   0.55   0.709401
0.4   0.55   0.774939
0.5   0.55   0.835853
0.6   0.55   0.903099
0.7   0.55   0.928357
0.8   0.55   0.939728
0.9   0.55   0.947847
1   0.55   0.954126
1.1   0.55   0.95918
1.2   0.55   0.963352
1.3   0.55   0.966859
1.4   0.55   0.969847
1.5   0.55   0.972423
1.6   0.55   0.974665
1.7   0.55   0.97663
1.8   0.55   0.978365
1.9   0.55   0.979907
2   0.55   0.981284
0   0.6   0.561895
0.1   0.6   0.643828
0.2   0.6   0.704642
0.3   0.6   0.766903
0.4   0.6   0.831077
0.5   0.6   0.890117
0.6   0.6   0.926636
0.7   0.6   0.938994
0.8   0.6   0.94742
0.9   0.6   0.95385
1   0.6   0.958989
1.1   0.6   0.963214
1.2   0.6   0.966756
1.3   0.6   0.969769
1.4   0.6   0.972363
1.5   0.6   0.974616
1.6   0.6   0.976591
1.7   0.6   0.978334
1.8   0.6   0.979881
1.9   0.6   0.981262
2   0.6   0.982501
0   0.65   0.610204
0.1   0.65   0.692307
0.2   0.65   0.754227
0.3   0.65   0.817882
0.4   0.65   0.872652
0.5   0.65   0.923826
0.6   0.65   0.938168
0.7   0.65   0.946963
0.8   0.65   0.953559
0.9   0.65   0.958791
1   0.65   0.963072
1.1   0.65   0.966651
1.2   0.65   0.969689
1.3   0.65   0.972301
1.4   0.65   0.974568
1.5   0.65   0.976552
1.6   0.65   0.978302
1.7   0.65   0.979855
1.8   0.65   0.981241
1.9   0.65   0.982483
2   0.65   0.983603
0   0.7   0.656575
0.1   0.7   0.737245
0.2   0.7   0.799722
0.3   0.7   0.860578
0.4   0.7   0.917137
0.5   0.7   0.937214
0.6   0.7   0.946471
0.7   0.7   0.953254
0.8   0.7   0.958585
0.9   0.7   0.962926
1   0.7   0.966543
1.1   0.7   0.969608
1.2   0.7   0.972238
1.3   0.7   0.974518
1.4   0.7   0.976513
1.5   0.7   0.97827
1.6   0.7   0.979829
1.7   0.7   0.981219
1.8   0.7   0.982466
1.9   0.7   0.983588
2   0.7   0.984602
0   0.75   0.705066
0.1   0.75   0.787595
0.2   0.75   0.851819
0.3   0.75   0.905884
0.4   0.75   0.936061
0.5   0.75   0.945935
0.6   0.75   0.952932
0.7   0.75   0.958371
0.8   0.75   0.962776
0.9   0.75   0.966433
1   0.75   0.969525
1.1   0.75   0.972174
1.2   0.75   0.974468
1.3   0.75   0.976473
1.4   0.75   0.978238
1.5   0.75   0.979803
1.6   0.75   0.981198
1.7   0.75   0.982447
1.8   0.75   0.983572
1.9   0.75   0.984589
2   0.75   0.985512
0   0.8   0.75608
0.1   0.8   0.828836
0.2   0.8   0.895871
0.3   0.8   0.934489
0.4   0.8   0.945344
0.5   0.8   0.95259
0.6   0.8   0.958148
0.7   0.8   0.96262
0.8   0.8   0.96632
0.9   0.8   0.96944
1   0.8   0.972109
1.1   0.8   0.974417
1.2   0.8   0.976432
1.3   0.8   0.978206
1.4   0.8   0.979776
1.5   0.8   0.981176
1.6   0.8   0.982429
1.7   0.8   0.983557
1.8   0.8   0.984576
1.9   0.8   0.985501
2   0.8   0.986343
0   0.85   0.793339
0.1   0.85   0.879166
0.2   0.85   0.924431
0.3   0.85   0.944683
0.4   0.85   0.952226
0.5   0.85   0.957915
0.6   0.85   0.96246
0.7   0.85   0.966204
0.8   0.85   0.969354
0.9   0.85   0.972043
1   0.85   0.974366
1.1   0.85   0.976391
1.2   0.85   0.978173
1.3   0.85   0.979749
1.4   0.85   0.981154
1.5   0.85   0.982411
1.6   0.85   0.983542
1.7   0.85   0.984564
1.8   0.85   0.98549
1.9   0.85   0.986333
2   0.85   0.987103
0   0.9   0.837626
0.1   0.9   0.918168
0.2   0.9   0.943922
0.3   0.9   0.951836
0.4   0.9   0.957671
0.5   0.9   0.962294
0.6   0.9   0.966086
0.7   0.9   0.969266
0.8   0.9   0.971975
0.9   0.9   0.974313
1   0.9   0.97635
1.1   0.9   0.978139
1.2   0.9   0.979722
1.3   0.9   0.981131
1.4   0.9   0.982392
1.5   0.9   0.983526
1.6   0.9   0.984551
1.7   0.9   0.985479
1.8   0.9   0.986324
1.9   0.9   0.987095
2   0.9   0.987802
0   0.95   0.895297
0.1   0.95   0.943002
0.2   0.95   0.951415
0.3   0.95   0.957415
0.4   0.95   0.962122
0.5   0.95   0.965963
0.6   0.95   0.969175
0.7   0.95   0.971907
0.8   0.95   0.97426
0.9   0.95   0.976308
1   0.95   0.978106
1.1   0.95   0.979695
1.2   0.95   0.981109
1.3   0.95   0.982374
1.4   0.95   0.983511
1.5   0.95   0.984537
1.6   0.95   0.985468
1.7   0.95   0.986315
1.8   0.95   0.987087
1.9   0.95   0.987795
2   0.95   0.988444
0   1   0.94167
0.1   1   0.950955
0.2   1   0.957146
0.3   1   0.961944
0.4   1   0.965838
0.5   1   0.969083
0.6   1   0.971837
0.7   1   0.974206
0.8   1   0.976265
0.9   1   0.978072
1   1   0.979667
1.1   1   0.981086
1.2   1   0.982355
1.3   1   0.983495
1.4   1   0.984524
1.5   1   0.985457
1.6   1   0.986305
1.7   1   0.987079
1.8   1   0.987788
1.9   1   0.988438
2   1   0.989037
