# Supplementary material for: Explosive transitions to synchronization in networks of frequency dipoles
Source: PLoS One. 2022 Sep 20;17(9):e0274807. doi: 10.1371/journal.pone.0274807 (PMC9488809; doi:10.1371/journal.pone.0274807)
Supplement: S1 Data — This compressed file covers the data information of all pictures in the manuscript. (ZIP) [file pone.0274807.s001.zip › Minimal data set/Fig8b.txt]

0   0   0.0550596
0.08   0   0.0590537
0.16   0   0.106975
0.24   0   0.0662679
0.32   0   0.0499221
0.4   0   0.125276
0.48   0   0.0924205
0.56   0   0.0979444
0.64   0   0.110918
0.72   0   0.0634919
0.8   0   0.117038
0.88   0   0.111377
0.96   0   0.0840707
1.04   0   0.101386
1.12   0   0.106656
1.2   0   0.126062
1.28   0   0.447708
1.36   0   0.855333
1.44   0   0.882824
1.52   0   0.901082
1.6   0   0.914588
0   0.06   0.025686
0.08   0.06   0.0122233
0.16   0.06   0.0112872
0.24   0.06   0.00717887
0.32   0.06   0.00987104
0.4   0.06   0.0106518
0.48   0.06   0.0163676
0.56   0.06   0.0182923
0.64   0.06   0.0205738
0.72   0.06   0.0254477
0.8   0.06   0.0158743
0.88   0.06   0.0962794
0.96   0.06   0.0781778
1.04   0.06   0.165433
1.12   0.06   0.321333
1.2   0.06   0.593205
1.28   0.06   0.857885
1.36   0.06   0.885562
1.44   0.06   0.903536
1.52   0.06   0.916711
1.6   0.06   0.926935
0   0.12   0.0319167
0.08   0.12   0.0166526
0.16   0.12   0.022724
0.24   0.12   0.0203346
0.32   0.12   0.0268133
0.4   0.12   0.0365623
0.48   0.12   0.0665946
0.56   0.12   0.0728387
0.64   0.12   0.10134
0.72   0.12   0.138122
0.8   0.12   0.186785
0.88   0.12   0.24284
0.96   0.12   0.321865
1.04   0.12   0.350607
1.12   0.12   0.634344
1.2   0.12   0.858684
1.28   0.12   0.88837
1.36   0.12   0.906001
1.44   0.12   0.918816
1.52   0.12   0.928732
1.6   0.12   0.936693
0   0.18   0.0439269
0.08   0.18   0.0336534
0.16   0.18   0.0459751
0.24   0.18   0.0506414
0.32   0.18   0.0729481
0.4   0.18   0.0943092
0.48   0.18   0.147443
0.56   0.18   0.167292
0.64   0.18   0.203881
0.72   0.18   0.282677
0.8   0.18   0.267885
0.88   0.18   0.456218
0.96   0.18   0.565432
1.04   0.18   0.722789
1.12   0.18   0.861812
1.2   0.18   0.891244
1.28   0.18   0.908466
1.36   0.18   0.920895
1.44   0.18   0.930496
1.52   0.18   0.938201
1.6   0.18   0.944545
0   0.24   0.0659828
0.08   0.24   0.0606009
0.16   0.24   0.0806569
0.24   0.24   0.111874
0.32   0.24   0.122959
0.4   0.24   0.163472
0.48   0.24   0.176396
0.56   0.24   0.279929
0.64   0.24   0.306727
0.72   0.24   0.404624
0.8   0.24   0.473261
0.88   0.24   0.598155
0.96   0.24   0.732546
1.04   0.24   0.862344
1.12   0.24   0.894175
1.2   0.24   0.910921
1.28   0.24   0.92294
1.36   0.24   0.932219
1.44   0.24   0.93967
1.52   0.24   0.94581
1.6   0.24   0.950965
0   0.3   0.0930149
0.08   0.3   0.100273
0.16   0.3   0.125314
0.24   0.3   0.163776
0.32   0.3   0.197716
0.4   0.3   0.26161
0.48   0.3   0.288327
0.56   0.3   0.356284
0.64   0.3   0.398344
0.72   0.3   0.530257
0.8   0.3   0.621152
0.88   0.3   0.750374
0.96   0.3   0.852268
1.04   0.3   0.89715
1.12   0.3   0.913353
1.2   0.3   0.924946
1.28   0.3   0.933899
1.36   0.3   0.941098
1.44   0.3   0.947037
1.52   0.3   0.952029
1.6   0.3   0.956286
0   0.36   0.124908
0.08   0.36   0.143985
0.16   0.36   0.184612
0.24   0.36   0.21852
0.32   0.36   0.274021
0.4   0.36   0.344386
0.48   0.36   0.385717
0.56   0.36   0.477699
0.64   0.36   0.522353
0.72   0.36   0.656352
0.8   0.36   0.779214
0.88   0.36   0.864943
0.96   0.36   0.900161
1.04   0.36   0.915751
1.12   0.36   0.926904
1.2   0.36   0.935532
1.28   0.36   0.942481
1.36   0.36   0.948224
1.44   0.36   0.953059
1.52   0.36   0.957187
1.6   0.36   0.960751
0   0.42   0.162383
0.08   0.42   0.202134
0.16   0.42   0.254434
0.24   0.42   0.310364
0.32   0.42   0.349716
0.4   0.42   0.424157
0.48   0.42   0.504101
0.56   0.42   0.586592
0.64   0.42   0.678554
0.72   0.42   0.774365
0.8   0.42   0.871576
0.88   0.42   0.903166
0.96   0.42   0.918102
1.04   0.42   0.928808
1.12   0.42   0.937114
1.2   0.42   0.94382
1.28   0.42   0.949372
1.36   0.42   0.954054
1.44   0.42   0.958057
1.52   0.42   0.961519
1.6   0.42   0.96454
0   0.48   0.206614
0.08   0.48   0.257657
0.16   0.48   0.323329
0.24   0.48   0.375319
0.32   0.48   0.435073
0.4   0.48   0.532261
0.48   0.48   0.611423
0.56   0.48   0.69199
0.64   0.48   0.797925
0.72   0.48   0.872745
0.8   0.48   0.906152
0.88   0.48   0.920393
0.96   0.48   0.930653
1.04   0.48   0.938643
1.12   0.48   0.945111
1.2   0.48   0.950479
1.28   0.48   0.955014
1.36   0.48   0.958897
1.44   0.48   0.96226
1.52   0.48   0.965197
1.6   0.48   0.967784
0   0.54   0.260113
0.08   0.54   0.327561
0.16   0.54   0.399466
0.24   0.54   0.467877
0.32   0.54   0.531016
0.4   0.54   0.6283
0.48   0.54   0.718302
0.56   0.54   0.798117
0.64   0.54   0.877546
0.72   0.54   0.909092
0.8   0.54   0.922614
0.88   0.54   0.932435
0.96   0.54   0.940117
1.04   0.54   0.946356
1.12   0.54   0.951546
1.2   0.54   0.955939
1.28   0.54   0.959707
1.36   0.54   0.962974
1.44   0.54   0.965832
1.52   0.54   0.968352
1.6   0.54   0.970587
0   0.6   0.323369
0.08   0.6   0.408626
0.16   0.6   0.476895
0.24   0.6   0.56325
0.32   0.6   0.640732
0.4   0.6   0.72467
0.48   0.6   0.798484
0.56   0.6   0.877308
0.64   0.6   0.911945
0.72   0.6   0.924755
0.8   0.6   0.934148
0.88   0.6   0.941533
0.96   0.6   0.947552
1.04   0.6   0.952572
1.12   0.6   0.95683
1.2   0.6   0.960488
1.28   0.6   0.963664
1.36   0.6   0.966445
1.44   0.6   0.9689
1.52   0.6   0.97108
1.6   0.6   0.973027
0   0.66   0.391606
0.08   0.66   0.484643
0.16   0.66   0.556834
0.24   0.66   0.654292
0.32   0.66   0.73878
0.4   0.66   0.816152
0.48   0.66   0.882713
0.56   0.66   0.914694
0.64   0.66   0.926809
0.72   0.66   0.93579
0.8   0.66   0.942892
0.88   0.66   0.948701
0.96   0.66   0.953558
1.04   0.66   0.957686
1.12   0.66   0.961239
1.2   0.66   0.964327
1.28   0.66   0.967036
1.36   0.66   0.969429
1.44   0.66   0.971556
1.52   0.66   0.973457
1.6   0.66   0.975165
0   0.72   0.468163
0.08   0.72   0.567781
0.16   0.72   0.657981
0.24   0.72   0.743287
0.32   0.72   0.832316
0.4   0.72   0.891711
0.48   0.72   0.917315
0.56   0.72   0.928769
0.64   0.72   0.937359
0.72   0.72   0.944192
0.8   0.72   0.9498
0.88   0.72   0.954503
0.96   0.72   0.958508
1.04   0.72   0.961961
1.12   0.72   0.964967
1.2   0.72   0.967606
1.28   0.72   0.969939
1.36   0.72   0.972015
1.44   0.72   0.973873
1.52   0.72   0.975543
1.6   0.72   0.977051
0   0.78   0.558581
0.08   0.78   0.661035
0.16   0.78   0.74415
0.24   0.78   0.838269
0.32   0.78   0.894538
0.4   0.78   0.919796
0.48   0.78   0.930632
0.56   0.78   0.938854
0.64   0.78   0.945432
0.72   0.78   0.950852
0.8   0.78   0.955409
0.88   0.78   0.959297
0.96   0.78   0.962654
1.04   0.78   0.965581
1.12   0.78   0.968154
1.2   0.78   0.970431
1.28   0.78   0.972459
1.36   0.78   0.974275
1.44   0.78   0.975908
1.52   0.78   0.977384
1.6   0.78   0.978724
0   0.84   0.638255
0.08   0.84   0.76117
0.16   0.84   0.84305
0.24   0.84   0.906665
0.32   0.84   0.922127
0.4   0.84   0.932395
0.48   0.84   0.940274
0.56   0.84   0.946614
0.64   0.84   0.951856
0.72   0.84   0.956275
0.8   0.84   0.960053
0.88   0.84   0.96332
0.96   0.84   0.966172
1.04   0.84   0.968682
1.12   0.84   0.970905
1.2   0.84   0.972887
1.28   0.84   0.974663
1.36   0.84   0.976261
1.44   0.84   0.977707
1.52   0.84   0.979019
1.6   0.84   0.980214
0   0.9   0.726405
0.08   0.9   0.853234
0.16   0.9   0.910268
0.24   0.9   0.924304
0.32   0.9   0.934056
0.4   0.9   0.941618
0.48   0.9   0.947736
0.56   0.9   0.952813
0.64   0.9   0.957102
0.72   0.9   0.960776
0.8   0.9   0.963958
0.88   0.9   0.96674
0.96   0.9   0.969189
1.04   0.9   0.971362
1.12   0.9   0.973299
1.2   0.9   0.975037
1.28   0.9   0.976603
1.36   0.9   0.978019
1.44   0.9   0.979305
1.52   0.9   0.980478
1.6   0.9   0.98155
0   0.96   0.82998
0.08   0.96   0.913395
0.16   0.96   0.926325
0.24   0.96   0.935614
0.32   0.96   0.942887
0.4   0.96   0.9488
0.48   0.96   0.953722
0.56   0.96   0.957891
0.64   0.96   0.961467
0.72   0.96   0.96457
0.8   0.96   0.967284
0.88   0.96   0.969677
0.96   0.96   0.971801
1.04   0.96   0.973697
1.12   0.96   0.975398
1.2   0.96   0.976932
1.28   0.96   0.978321
1.36   0.96   0.979582
1.44   0.96   0.980733
1.52   0.96   0.981785
1.6   0.96   0.982751
0   1.02   0.916138
0.08   1.02   0.928187
0.16   1.02   0.937068
0.24   1.02   0.944079
0.32   1.02   0.949804
0.4   1.02   0.954585
0.48   1.02   0.958641
0.56   1.02   0.962127
0.64   1.02   0.965154
0.72   1.02   0.967806
0.8   1.02   0.970145
0.88   1.02   0.972224
0.96   1.02   0.97408
1.04   1.02   0.975747
1.12   1.02   0.97725
1.2   1.02   0.978612
1.28   1.02   0.97985
1.36   1.02   0.98098
1.44   1.02   0.982013
1.52   1.02   0.982962
1.6   1.02   0.983835
0   1.08   0.929892
0.08   1.08   0.938415
0.16   1.08   0.945194
0.24   1.08   0.95075
0.32   1.08   0.9554
0.4   1.08   0.959353
0.48   1.08   0.962755
0.56   1.08   0.965712
0.64   1.08   0.968305
0.72   1.08   0.970595
0.8   1.08   0.97263
0.88   1.08   0.974449
0.96   1.08   0.976083
1.04   1.08   0.977558
1.12   1.08   0.978894
1.2   1.08   0.980109
1.28   1.08   0.981219
1.36   1.08   0.982234
1.44   1.08   0.983167
1.52   1.08   0.984026
1.6   1.08   0.984818
0   1.14   0.939655
0.08   1.14   0.946229
0.16   1.14   0.951636
0.24   1.14   0.956169
0.32   1.14   0.960028
0.4   1.14   0.963352
0.48   1.14   0.966244
0.56   1.14   0.968782
0.64   1.14   0.971025
0.72   1.14   0.973019
0.8   1.14   0.974803
0.88   1.14   0.976406
0.96   1.14   0.977854
1.04   1.14   0.979166
1.12   1.14   0.98036
1.2   1.14   0.98145
1.28   1.14   0.982449
1.36   1.14   0.983366
1.44   1.14   0.98421
1.52   1.14   0.98499
1.6   1.14   0.985712
0   1.2   0.947184
0.08   1.2   0.95246
0.16   1.2   0.95689
0.24   1.2   0.960664
0.32   1.2   0.963918
0.4   1.2   0.966751
0.48   1.2   0.969238
0.56   1.2   0.971437
0.64   1.2   0.973393
0.72   1.2   0.975144
0.8   1.2   0.976718
0.88   1.2   0.97814
0.96   1.2   0.979429
1.04   1.2   0.980602
1.12   1.2   0.981674
1.2   1.2   0.982656
1.28   1.2   0.983558
1.36   1.2   0.98439
1.44   1.2   0.985157
1.52   1.2   0.985868
1.6   1.2   0.986528
