# Supplementary material for: Explosive transitions to synchronization in networks of frequency dipoles
Source: PLoS One. 2022 Sep 20;17(9):e0274807. doi: 10.1371/journal.pone.0274807 (PMC9488809; doi:10.1371/journal.pone.0274807)
Supplement: S1 Data — This compressed file covers the data information of all pictures in the manuscript. (ZIP) [file pone.0274807.s001.zip › Minimal data set/Fig8c.txt]

0   0   0.0436342
0.08   0   0.0772509
0.16   0   0.0443358
0.24   0   0.0612974
0.32   0   0.133175
0.4   0   0.0742521
0.48   0   0.0882426
0.56   0   0.0771493
0.64   0   0.102714
0.72   0   0.0946195
0.8   0   0.0939489
0.88   0   0.138801
0.96   0   0.0683307
1.04   0   0.0410082
1.12   0   0.0531661
1.2   0   0.105694
1.28   0   0.229777
1.36   0   0.853212
1.44   0   0.882824
1.52   0   0.901082
1.6   0   0.914588
0   0.06   0.0241574
0.08   0.06   0.0119737
0.16   0.06   0.00869028
0.24   0.06   0.00674887
0.32   0.06   0.00566277
0.4   0.06   0.00453864
0.48   0.06   0.0037842
0.56   0.06   0.00293898
0.64   0.06   0.00271681
0.72   0.06   0.0024057
0.8   0.06   0.00271265
0.88   0.06   0.00601306
0.96   0.06   0.00757027
1.04   0.06   0.0144718
1.12   0.06   0.0482133
1.2   0.06   0.0884302
1.28   0.06   0.736621
1.36   0.06   0.882067
1.44   0.06   0.90126
1.52   0.06   0.914994
1.6   0.06   0.925562
0   0.12   0.0253151
0.08   0.12   0.0125764
0.16   0.12   0.00928212
0.24   0.12   0.00648528
0.32   0.12   0.00512399
0.4   0.12   0.00380091
0.48   0.12   0.00332028
0.56   0.12   0.00395229
0.64   0.12   0.00285851
0.72   0.12   0.00328355
0.8   0.12   0.00269266
0.88   0.12   0.0254061
0.96   0.12   0.0418285
1.04   0.12   0.0774465
1.12   0.12   0.187772
1.2   0.12   0.847971
1.28   0.12   0.882281
1.36   0.12   0.901601
1.44   0.12   0.915413
1.52   0.12   0.926001
1.6   0.12   0.934446
0   0.18   0.0275565
0.08   0.18   0.0131212
0.16   0.18   0.00885978
0.24   0.18   0.00571841
0.32   0.18   0.00468757
0.4   0.18   0.00472936
0.48   0.18   0.00354346
0.56   0.18   0.00629583
0.64   0.18   0.00437391
0.72   0.18   0.0041164
0.8   0.18   0.00526683
0.88   0.18   0.0660864
0.96   0.18   0.149451
1.04   0.18   0.44619
1.12   0.18   0.815365
1.2   0.18   0.882059
1.28   0.18   0.901874
1.36   0.18   0.915806
1.44   0.18   0.926414
1.52   0.18   0.934844
1.6   0.18   0.941733
0   0.24   0.0299488
0.08   0.24   0.0121699
0.16   0.24   0.00772741
0.24   0.24   0.00720981
0.32   0.24   0.00464574
0.4   0.24   0.00393195
0.48   0.24   0.00384109
0.56   0.24   0.00839164
0.64   0.24   0.00640617
0.72   0.24   0.00976345
0.8   0.24   0.00720677
0.88   0.24   0.122093
0.96   0.24   0.468691
1.04   0.24   0.818202
1.12   0.24   0.88185
1.2   0.24   0.902145
1.28   0.24   0.916174
1.36   0.24   0.926793
1.44   0.24   0.935207
1.52   0.24   0.942071
1.6   0.24   0.947788
0   0.3   0.03128
0.08   0.3   0.0121524
0.16   0.3   0.00860936
0.24   0.3   0.00588291
0.32   0.3   0.00659754
0.4   0.3   0.00507133
0.48   0.3   0.00335616
0.56   0.3   0.0217696
0.64   0.3   0.0116216
0.72   0.3   0.017395
0.8   0.3   0.0608138
0.88   0.3   0.432306
0.96   0.3   0.80662
1.04   0.3   0.881684
1.12   0.3   0.902401
1.2   0.3   0.916505
1.28   0.3   0.927129
1.36   0.3   0.935529
1.44   0.3   0.942371
1.52   0.3   0.948066
1.6   0.3   0.95288
0   0.36   0.0307706
0.08   0.36   0.0152478
0.16   0.36   0.00881456
0.24   0.36   0.00596565
0.32   0.36   0.00747158
0.4   0.36   0.00642306
0.48   0.36   0.00681358
0.56   0.36   0.0240284
0.64   0.36   0.0207675
0.72   0.36   0.0692155
0.8   0.36   0.382959
0.88   0.36   0.795919
0.96   0.36   0.881587
1.04   0.36   0.902624
1.12   0.36   0.916784
1.2   0.36   0.927414
1.28   0.36   0.935802
1.36   0.36   0.942629
1.44   0.36   0.948305
1.52   0.36   0.953102
1.6   0.36   0.957209
0   0.42   0.0286549
0.08   0.42   0.014236
0.16   0.42   0.00989315
0.24   0.42   0.00805402
0.32   0.42   0.00931714
0.4   0.42   0.0103519
0.48   0.42   0.0190216
0.56   0.42   0.0530801
0.64   0.42   0.11082
0.72   0.42   0.485624
0.8   0.42   0.767579
0.88   0.42   0.881525
0.96   0.42   0.902792
1.04   0.42   0.916997
1.12   0.42   0.927635
1.2   0.42   0.93602
1.28   0.42   0.942838
1.36   0.42   0.948504
1.44   0.42   0.953289
1.52   0.42   0.957383
1.6   0.42   0.960924
0   0.48   0.0294358
0.08   0.48   0.0144754
0.16   0.48   0.00949158
0.24   0.48   0.0078454
0.32   0.48   0.00690092
0.4   0.48   0.0143341
0.48   0.48   0.0434252
0.56   0.48   0.17524
0.64   0.48   0.522154
0.72   0.48   0.789526
0.8   0.48   0.881454
0.88   0.48   0.902875
0.96   0.48   0.917123
1.04   0.48   0.927781
1.12   0.48   0.936175
1.2   0.48   0.942994
1.28   0.48   0.948657
1.36   0.48   0.953437
1.44   0.48   0.957525
1.52   0.48   0.961059
1.6   0.48   0.964141
0   0.54   0.0325409
0.08   0.54   0.0152063
0.16   0.54   0.0119792
0.24   0.54   0.0109981
0.32   0.54   0.0138035
0.4   0.54   0.025204
0.48   0.54   0.103465
0.56   0.54   0.406435
0.64   0.54   0.767827
0.72   0.54   0.881359
0.8   0.54   0.902838
0.88   0.54   0.917142
0.96   0.54   0.927838
1.04   0.54   0.936255
1.12   0.54   0.943089
1.2   0.54   0.948759
1.28   0.54   0.953543
1.36   0.54   0.957631
1.44   0.54   0.961164
1.52   0.54   0.964243
1.6   0.54   0.966949
0   0.6   0.0333787
0.08   0.6   0.0176346
0.16   0.6   0.0126073
0.24   0.6   0.0148834
0.32   0.6   0.0286927
0.4   0.6   0.0704662
0.48   0.6   0.262818
0.56   0.6   0.778367
0.64   0.6   0.881135
0.72   0.6   0.902639
0.8   0.6   0.917028
0.88   0.6   0.927789
0.96   0.6   0.936251
1.04   0.6   0.943115
1.12   0.6   0.948806
1.2   0.6   0.953602
1.28   0.6   0.957699
1.36   0.6   0.961236
1.44   0.6   0.964317
1.52   0.6   0.967024
1.6   0.6   0.969416
0   0.66   0.0356945
0.08   0.66   0.01977
0.16   0.66   0.0174766
0.24   0.66   0.025585
0.32   0.66   0.0590787
0.4   0.66   0.275065
0.48   0.66   0.763518
0.56   0.66   0.88065
0.64   0.66   0.902224
0.72   0.66   0.916751
0.8   0.66   0.927616
0.88   0.66   0.936151
0.96   0.66   0.943065
1.04   0.66   0.948791
1.12   0.66   0.953612
1.2   0.66   0.957725
1.28   0.66   0.961273
1.36   0.66   0.964362
1.44   0.66   0.967073
1.52   0.66   0.969469
1.6   0.66   0.971599
0   0.72   0.041536
0.08   0.72   0.0204181
0.16   0.72   0.0246816
0.24   0.72   0.0497567
0.32   0.72   0.221718
0.4   0.72   0.74128
0.48   0.72   0.879784
0.56   0.72   0.90153
0.64   0.72   0.916273
0.72   0.72   0.927293
0.8   0.72   0.935937
0.88   0.72   0.942927
0.96   0.72   0.948706
1.04   0.72   0.953565
1.12   0.72   0.957705
1.2   0.72   0.961273
1.28   0.72   0.964376
1.36   0.72   0.967096
1.44   0.72   0.969499
1.52   0.72   0.971633
1.6   0.72   0.97354
0   0.78   0.0581086
0.08   0.78   0.0327559
0.16   0.78   0.0419689
0.24   0.78   0.138918
0.32   0.78   0.694499
0.4   0.78   0.87834
0.48   0.78   0.900469
0.56   0.78   0.915545
0.64   0.78   0.926793
0.72   0.78   0.935591
0.8   0.78   0.942689
0.88   0.78   0.948543
0.96   0.78   0.953456
1.04   0.78   0.957635
1.12   0.78   0.961231
1.2   0.78   0.964355
1.28   0.78   0.967091
1.36   0.78   0.969505
1.44   0.78   0.971647
1.52   0.78   0.97356
1.6   0.78   0.975277
0   0.84   0.0586161
0.08   0.84   0.0538919
0.16   0.84   0.104265
0.24   0.84   0.620101
0.32   0.84   0.876062
0.4   0.84   0.898922
0.48   0.84   0.914502
0.56   0.84   0.926075
0.64   0.84   0.935089
0.72   0.84   0.942334
0.8   0.84   0.948291
0.88   0.84   0.953277
0.96   0.84   0.957509
1.04   0.84   0.961144
1.12   0.84   0.964297
1.2   0.84   0.967054
1.28   0.84   0.969484
1.36   0.84   0.971639
1.44   0.84   0.973561
1.52   0.84   0.975284
1.6   0.84   0.976837
0   0.9   0.0682025
0.08   0.9   0.108423
0.16   0.9   0.524732
0.24   0.9   0.872594
0.32   0.9   0.896707
0.4   0.9   0.91305
0.48   0.9   0.925086
0.56   0.9   0.934398
0.64   0.9   0.941841
0.72   0.9   0.947935
0.8   0.9   0.953018
0.88   0.9   0.95732
0.96   0.9   0.961006
1.04   0.9   0.964197
1.12   0.9   0.966984
1.2   0.9   0.969435
1.28   0.9   0.971607
1.36   0.9   0.973542
1.44   0.9   0.975275
1.52   0.9   0.976835
1.6   0.9   0.978245
0   0.96   0.0799275
0.08   0.96   0.57882
0.16   0.96   0.866988
0.24   0.96   0.89352
0.32   0.96   0.911042
0.4   0.96   0.923748
0.48   0.96   0.933471
0.56   0.96   0.941182
0.64   0.96   0.947457
0.72   0.96   0.952667
0.8   0.96   0.95706
0.88   0.96   0.960812
0.96   0.96   0.964053
1.04   0.96   0.966876
1.12   0.96   0.969356
1.2   0.96   0.971549
1.28   0.96   0.973501
1.36   0.96   0.975247
1.44   0.96   0.976817
1.52   0.96   0.978235
1.6   0.96   0.97952
0   1.02   0.790113
0.08   1.02   0.857175
0.16   1.02   0.888756
0.24   1.02   0.908235
0.32   1.02   0.921941
0.4   1.02   0.932243
0.48   1.02   0.940317
0.56   1.02   0.946833
0.64   1.02   0.952207
0.72   1.02   0.956717
0.8   1.02   0.960554
0.88   1.02   0.963857
0.96   1.02   0.966727
1.04   1.02   0.969243
1.12   1.02   0.971463
1.2   1.02   0.973436
1.28   1.02   0.975199
1.36   1.02   0.976782
1.44   1.02   0.97821
1.52   1.02   0.979504
1.6   1.02   0.98068
0   1.08   0.838443
0.08   1.08   0.880802
0.16   1.08   0.904148
0.24   1.08   0.91946
0.32   1.08   0.930612
0.4   1.08   0.93919
0.48   1.08   0.946027
0.56   1.08   0.951617
0.64   1.08   0.956277
0.72   1.08   0.960222
0.8   1.08   0.963603
0.88   1.08   0.966532
0.96   1.08   0.969092
1.04   1.08   0.971347
1.12   1.08   0.973346
1.2   1.08   0.97513
1.28   1.08   0.976729
1.36   1.08   0.97817
1.44   1.08   0.979474
1.52   1.08   0.980659
1.6   1.08   0.981739
0   1.14   0.866062
0.08   1.14   0.897509
0.16   1.14   0.915912
0.24   1.14   0.928407
0.32   1.14   0.937714
0.4   1.14   0.944992
0.48   1.14   0.950867
0.56   1.14   0.955721
0.64   1.14   0.959802
0.72   1.14   0.963282
0.8   1.14   0.966284
0.88   1.14   0.968899
0.96   1.14   0.971196
1.04   1.14   0.973228
1.12   1.14   0.975037
1.2   1.14   0.976656
1.28   1.14   0.978113
1.36   1.14   0.97943
1.44   1.14   0.980625
1.52   1.14   0.981714
1.6   1.14   0.982708
0   1.2   0.885449
0.08   1.2   0.910261
0.16   1.2   0.925294
0.24   1.2   0.93574
0.32   1.2   0.943649
0.4   1.2   0.949913
0.48   1.2   0.955022
0.56   1.2   0.959278
0.64   1.2   0.962883
0.72   1.2   0.965976
0.8   1.2   0.968658
0.88   1.2   0.971007
0.96   1.2   0.973078
1.04   1.2   0.974918
1.12   1.2   0.976562
1.2   1.2   0.978038
1.28   1.2   0.97937
1.36   1.2   0.980578
1.44   1.2   0.981676
1.52   1.2   0.982679
1.6   1.2   0.983598
