# Supplementary material for: Explosive transitions to synchronization in networks of frequency dipoles
Source: PLoS One. 2022 Sep 20;17(9):e0274807. doi: 10.1371/journal.pone.0274807 (PMC9488809; doi:10.1371/journal.pone.0274807)
Supplement: S1 Data — This compressed file covers the data information of all pictures in the manuscript. (ZIP) [file pone.0274807.s001.zip › Minimal data set/Fig8d.txt]

0   0   0.0470971
0.08   0   0.0949286
0.16   0   0.0359378
0.24   0   0.054492
0.32   0   0.0584597
0.4   0   0.131018
0.48   0   0.110617
0.56   0   0.101022
0.64   0   0.044683
0.72   0   0.0689161
0.8   0   0.0754027
0.88   0   0.03136
0.96   0   0.121283
1.04   0   0.0580194
1.12   0   0.0766716
1.2   0   0.113217
1.28   0   0.263608
1.36   0   0.847822
1.44   0   0.882824
1.52   0   0.901082
1.6   0   0.914588
0   0.3   0.0318984
0.08   0.3   0.0132745
0.16   0.3   0.0103852
0.24   0.3   0.00664538
0.32   0.3   0.00629332
0.4   0.3   0.0043352
0.48   0.3   0.0043336
0.56   0.3   0.00696883
0.64   0.3   0.00401701
0.72   0.3   0.00264053
0.8   0.3   0.00263288
0.88   0.3   0.00459919
0.96   0.3   0.00769812
1.04   0.3   0.00262916
1.12   0.3   0.00802087
1.2   0.3   0.22244
1.28   0.3   0.915161
1.36   0.3   0.925957
1.44   0.3   0.9345
1.52   0.3   0.941476
1.6   0.3   0.947287
0   0.6   0.0642354
0.08   0.6   0.0332885
0.16   0.6   0.0216188
0.24   0.6   0.0145086
0.32   0.6   0.00969152
0.4   0.6   0.00620181
0.48   0.6   0.00432138
0.56   0.6   0.00648489
0.64   0.6   0.00517977
0.72   0.6   0.00634578
0.8   0.6   0.00600195
0.88   0.6   0.116981
0.96   0.6   0.910738
1.04   0.6   0.922789
1.12   0.6   0.932207
1.2   0.6   0.939792
1.28   0.6   0.946037
1.36   0.6   0.95127
1.44   0.6   0.955714
1.52   0.6   0.959532
1.6   0.6   0.962843
0   0.9   0.167001
0.08   0.9   0.132408
0.16   0.9   0.12106
0.24   0.9   0.0479613
0.32   0.9   0.0433451
0.4   0.9   0.0325094
0.48   0.9   0.045728
0.56   0.9   0.0675986
0.64   0.9   0.881148
0.72   0.9   0.911085
0.8   0.9   0.923794
0.88   0.9   0.933539
0.96   0.9   0.941275
1.04   0.9   0.947573
1.12   0.9   0.9528
1.2   0.9   0.957207
1.28   0.9   0.960969
1.36   0.9   0.964215
1.44   0.9   0.967041
1.52   0.9   0.969522
1.6   0.9   0.971715
0   1.2   0.0787058
0.08   1.2   0.223367
0.16   1.2   0.308713
0.24   1.2   0.23761
0.32   1.2   0.53607
0.4   1.2   0.854675
0.48   1.2   0.898018
0.56   1.2   0.916234
0.64   1.2   0.928941
0.72   1.2   0.938429
0.8   1.2   0.945825
0.88   1.2   0.951767
0.96   1.2   0.956651
1.04   1.2   0.960738
1.12   1.2   0.964207
1.2   1.2   0.967188
1.28   1.2   0.969775
1.36   1.2   0.97204
1.44   1.2   0.974037
1.52   1.2   0.975811
1.6   1.2   0.977396
0   1.5   0.428701
0.08   1.5   0.25587
0.16   1.5   0.464378
0.24   1.5   0.666232
0.32   1.5   0.884668
0.4   1.5   0.911556
0.48   1.5   0.927744
0.56   1.5   0.938823
0.64   1.5   0.946998
0.72   1.5   0.953323
0.8   1.5   0.958381
0.88   1.5   0.962526
0.96   1.5   0.965989
1.04   1.5   0.968926
1.12   1.5   0.971449
1.2   1.5   0.97364
1.28   1.5   0.97556
1.36   1.5   0.977255
1.44   1.5   0.978762
1.52   1.5   0.98011
1.6   1.5   0.981322
0   1.8   0.503796
0.08   1.8   0.585658
0.16   1.8   0.716714
0.24   1.8   0.851715
0.32   1.8   0.916608
0.4   1.8   0.933531
0.48   1.8   0.944453
0.56   1.8   0.952235
0.64   1.8   0.958121
0.72   1.8   0.962755
0.8   1.8   0.966511
0.88   1.8   0.969624
0.96   1.8   0.972249
1.04   1.8   0.974494
1.12   1.8   0.976437
1.2   1.8   0.978136
1.28   1.8   0.979633
1.36   1.8   0.980962
1.44   1.8   0.98215
1.52   1.8   0.983219
1.6   1.8   0.984184
0   2.1   0.443754
0.08   2.1   0.52175
0.16   2.1   0.816109
0.24   2.1   0.913172
0.32   2.1   0.935052
0.4   2.1   0.947161
0.48   2.1   0.955255
0.56   2.1   0.961144
0.64   2.1   0.96566
0.72   2.1   0.969254
0.8   2.1   0.972191
0.88   2.1   0.974643
0.96   2.1   0.976723
1.04   2.1   0.978512
1.12   2.1   0.980068
1.2   2.1   0.981434
1.28   2.1   0.982644
1.36   2.1   0.983722
1.44   2.1   0.98469
1.52   2.1   0.985563
1.6   2.1   0.986354
0   2.4   0.418716
0.08   2.4   0.618105
0.16   2.4   0.870544
0.24   2.4   0.931608
0.32   2.4   0.947195
0.4   2.4   0.956473
0.48   2.4   0.962809
0.56   2.4   0.967478
0.64   2.4   0.971092
0.72   2.4   0.973988
0.8   2.4   0.976368
0.88   2.4   0.978365
0.96   2.4   0.980067
1.04   2.4   0.981536
1.12   2.4   0.982818
1.2   2.4   0.983948
1.28   2.4   0.984952
1.36   2.4   0.985849
1.44   2.4   0.986657
1.52   2.4   0.987387
1.6   2.4   0.988051
0   2.7   0.456928
0.08   2.7   0.799488
0.16   2.7   0.893834
0.24   2.7   0.943676
0.32   2.7   0.955795
0.4   2.7   0.963227
0.48   2.7   0.968373
0.56   2.7   0.972199
0.64   2.7   0.975179
0.72   2.7   0.977578
0.8   2.7   0.979559
0.88   2.7   0.981227
0.96   2.7   0.982652
1.04   2.7   0.983887
1.12   2.7   0.984968
1.2   2.7   0.985922
1.28   2.7   0.986772
1.36   2.7   0.987534
1.44   2.7   0.988221
1.52   2.7   0.988843
1.6   2.7   0.98941
0   3   0.513423
0.08   3   0.847656
0.16   3   0.930694
0.24   3   0.952341
0.32   3   0.962197
0.4   3   0.968336
0.48   3   0.972629
0.56   3   0.975841
0.64   3   0.978354
0.72   3   0.980386
0.8   3   0.982068
0.88   3   0.983488
0.96   3   0.984705
1.04   3   0.985762
1.12   3   0.986688
1.2   3   0.987509
1.28   3   0.98824
1.36   3   0.988897
1.44   3   0.989491
1.52   3   0.99003
1.6   3   0.990521
0   3.3   0.570147
0.08   3.3   0.867885
0.16   3.3   0.942205
0.24   3.3   0.958917
0.32   3.3   0.967136
0.4   3.3   0.972326
0.48   3.3   0.975981
0.56   3.3   0.978728
0.64   3.3   0.980886
0.72   3.3   0.982635
0.8   3.3   0.984087
0.88   3.3   0.985315
0.96   3.3   0.98637
1.04   3.3   0.987287
1.12   3.3   0.988094
1.2   3.3   0.988808
1.28   3.3   0.989447
1.36   3.3   0.990021
1.44   3.3   0.99054
1.52   3.3   0.991012
1.6   3.3   0.991444
0   3.6   0.626559
0.08   3.6   0.881102
0.16   3.6   0.950466
0.24   3.6   0.964052
0.32   3.6   0.971053
0.4   3.6   0.975518
0.48   3.6   0.97868
0.56   3.6   0.981066
0.64   3.6   0.982945
0.72   3.6   0.984472
0.8   3.6   0.985742
0.88   3.6   0.986819
0.96   3.6   0.987744
1.04   3.6   0.988551
1.12   3.6   0.98926
1.2   3.6   0.98989
1.28   3.6   0.990454
1.36   3.6   0.990961
1.44   3.6   0.99142
1.52   3.6   0.991838
1.6   3.6   0.992221
0   3.9   0.681686
0.08   3.9   0.887337
0.16   3.9   0.956801
0.24   3.9   0.968164
0.32   3.9   0.974227
0.4   3.9   0.978124
0.48   3.9   0.980896
0.56   3.9   0.982994
0.64   3.9   0.98465
0.72   3.9   0.985998
0.8   3.9   0.987121
0.88   3.9   0.988075
0.96   3.9   0.988896
1.04   3.9   0.989612
1.12   3.9   0.990243
1.2   3.9   0.990803
1.28   3.9   0.991305
1.36   3.9   0.991758
1.44   3.9   0.992168
1.52   3.9   0.992541
1.6   3.9   0.992883
0   4.2   0.733735
0.08   4.2   0.891528
0.16   4.2   0.961883
0.24   4.2   0.971525
0.32   4.2   0.976846
0.4   4.2   0.980287
0.48   4.2   0.982744
0.56   4.2   0.984607
0.64   4.2   0.986081
0.72   4.2   0.987283
0.8   4.2   0.988286
0.88   4.2   0.989138
0.96   4.2   0.989873
1.04   4.2   0.990514
1.12   4.2   0.99108
1.2   4.2   0.991583
1.28   4.2   0.992033
1.36   4.2   0.99244
1.44   4.2   0.992809
1.52   4.2   0.993146
1.6   4.2   0.993454
0   4.5   0.779864
0.08   4.5   0.895611
0.16   4.5   0.966064
0.24   4.5   0.974318
0.32   4.5   0.979039
0.4   4.5   0.982107
0.48   4.5   0.984304
0.56   4.5   0.985975
0.64   4.5   0.987298
0.72   4.5   0.988378
0.8   4.5   0.98928
0.88   4.5   0.990048
0.96   4.5   0.99071
1.04   4.5   0.991289
1.12   4.5   0.9918
1.2   4.5   0.992255
1.28   4.5   0.992663
1.36   4.5   0.993031
1.44   4.5   0.993365
1.52   4.5   0.99367
1.6   4.5   0.99395
0   4.8   0.818522
0.08   4.8   0.88052
0.16   4.8   0.969437
0.24   4.8   0.976671
0.32   4.8   0.980899
0.4   4.8   0.983658
0.48   4.8   0.985638
0.56   4.8   0.987146
0.64   4.8   0.988343
0.72   4.8   0.989321
0.8   4.8   0.990138
0.88   4.8   0.990834
0.96   4.8   0.991436
1.04   4.8   0.991961
1.12   4.8   0.992426
1.2   4.8   0.992839
1.28   4.8   0.993211
1.36   4.8   0.993546
1.44   4.8   0.993851
1.52   4.8   0.994129
1.6   4.8   0.994384
0   5.1   0.849263
0.08   5.1   0.883327
0.16   5.1   0.966986
0.24   5.1   0.97868
0.32   5.1   0.982493
0.4   5.1   0.984992
0.48   5.1   0.986789
0.56   5.1   0.98816
0.64   5.1   0.989249
0.72   5.1   0.990139
0.8   5.1   0.990885
0.88   5.1   0.99152
0.96   5.1   0.992069
1.04   5.1   0.992549
1.12   5.1   0.992974
1.2   5.1   0.993352
1.28   5.1   0.993692
1.36   5.1   0.993999
1.44   5.1   0.994278
1.52   5.1   0.994533
1.6   5.1   0.994767
0   5.4   0.872741
0.08   5.4   0.864979
0.16   5.4   0.967144
0.24   5.4   0.980402
0.32   5.4   0.983873
0.4   5.4   0.98615
0.48   5.4   0.987791
0.56   5.4   0.989044
0.64   5.4   0.99004
0.72   5.4   0.990856
0.8   5.4   0.99154
0.88   5.4   0.992122
0.96   5.4   0.992626
1.04   5.4   0.993067
1.12   5.4   0.993457
1.2   5.4   0.993805
1.28   5.4   0.994118
1.36   5.4   0.9944
1.44   5.4   0.994657
1.52   5.4   0.994892
1.6   5.4   0.995108
0   5.7   0.890474
0.08   5.7   0.853095
0.16   5.7   0.976189
0.24   5.7   0.981908
0.32   5.7   0.985077
0.4   5.7   0.987163
0.48   5.7   0.98867
0.56   5.7   0.989821
0.64   5.7   0.990738
0.72   5.7   0.991488
0.8   5.7   0.992118
0.88   5.7   0.992655
0.96   5.7   0.993119
1.04   5.7   0.993526
1.12   5.7   0.993886
1.2   5.7   0.994207
1.28   5.7   0.994496
1.36   5.7   0.994757
1.44   5.7   0.994995
1.52   5.7   0.995212
1.6   5.7   0.995412
0   6   0.904073
0.08   6   0.861418
0.16   6   0.978681
0.24   6   0.983224
0.32   6   0.986135
0.4   6   0.988057
0.48   6   0.989446
0.56   6   0.990509
0.64   6   0.991355
0.72   6   0.992049
0.8   6   0.992631
0.88   6   0.993128
0.96   6   0.993558
1.04   6   0.993935
1.12   6   0.994269
1.2   6   0.994567
1.28   6   0.994835
1.36   6   0.995077
1.44   6   0.995298
1.52   6   0.995499
1.6   6   0.995685
