# Supplementary material for: Explosive transitions to synchronization in networks of frequency dipoles
Source: PLoS One. 2022 Sep 20;17(9):e0274807. doi: 10.1371/journal.pone.0274807 (PMC9488809; doi:10.1371/journal.pone.0274807)
Supplement: S1 Data — This compressed file covers the data information of all pictures in the manuscript. (ZIP) [file pone.0274807.s001.zip › Minimal data set/Fig9b.txt]

200	0.3567
300	0.3645
400	0.3706
500	0.3766
600	0.3843
700	0.3926
800	0.3925
900	0.3927
1000	0.3924
1100	0.3924
1200	0.3923
1300	0.3927
1400	0.3925
1500	0.3926
1600	0.3928
